# Supplementary material for: Distinct Host Tropism Protein Signatures to Identify Possible Zoonotic Influenza A Viruses
Source: PLoS One. 2016 Feb 25;11(2):e0150173. doi: 10.1371/journal.pone.0150173 (PMC4767729; doi:10.1371/journal.pone.0150173)
Supplement: S1 Dataset — (CSV) [file pone.0150173.s001.csv]

Number	Strain	Subtype	Collection date	Country	Host	Group	HA	M1	M2	NA	NP	NS1	NS2	PA	PB1	PB1-F2	PB2
1	A/rosy_billed_pochard/Argentina/CIP051_559/2007	H9N2	2007	Argentina	AVIAN(Rosy_Billed_Pochard)	Avian	A	A	A	A	A	A	A	A	A	A	A
2	A/American_black_duck/Illinois/08OS2688/2008	H5N2	10/26/2008	USA	AVIAN(American_Black_Duck)	Avian	A	A	A	A	A	A	A	A	A	A	A
3	A/American_black_duck/Illinois/3854/2009	H11N9	11/15/2009	USA	AVIAN(Avian)	Avian	A	A	A	A	A	A	A	A	A	A	A
4	A/American_black_duck/Illinois/4119/2009	H8N4	11/29/2009	USA	AVIAN(American_Black_Duck)	Avian	A	A	A	A	A	A	A	A	A	A	A
5	A/American_black_duck/New_Brunswick/00321/2010	H1N1	8/8/2010	Canada	AVIAN(Avian)	Avian	A	A	A	A	A	A	A	A	A	A	A
6	A/American_black_duck/New_Brunswick/00322/2010	H3N8	8/8/2010	Canada	AVIAN(Avian)	Avian	A	A	A	A	A	A	A	A	A	A	A
7	A/American_black_duck/New_Brunswick/00326/2010	H1N1	8/8/2010	Canada	AVIAN(Avian)	Avian	A	A	A	A	A	A	A	A	A	A	A
8	A/American_black_duck/New_Brunswick/00328/2010	H1N1	8/8/2010	Canada	AVIAN(Avian)	Avian	A	A	A	A	A	A	A	A	A	A	A
9	A/American_black_duck/New_Brunswick/00344/2010	H7N7	8/8/2010	Canada	AVIAN(Avian)	Avian	A	A	A	A	A	A	A	A	A	A	A
10	A/American_black_duck/New_Brunswick/00385/2010	H1N1	8/9/2010	Canada	AVIAN(Avian)	Avian	A	A	A	A	A	A	A	A	A	A	A
11	A/American_black_duck/New_Brunswick/00410/2010	H1N1	8/10/2010	Canada	AVIAN(Avian)	Avian	A	A	A	A	A	A	A	A	A	A	A
12	A/American_black_duck/New_Brunswick/00424/2010	H3N8	8/10/2010	Canada	AVIAN(Avian)	Avian	A	A	A	A	A	A	A	A	A	A	A
13	A/American_black_duck/New_Brunswick/00425/2010	H3N8	8/10/2010	Canada	AVIAN(Avian)	Avian	A	A	A	A	A	A	A	A	A	A	A
14	A/American_black_duck/New_Brunswick/00454/2010	H3N8	8/11/2010	Canada	AVIAN(Avian)	Avian	A	A	A	A	A	A	A	A	A	A	A
15	A/American_black_duck/New_Brunswick/00464/2010	H4N6	8/12/2010	Canada	AVIAN(Avian)	Avian	A	A	A	A	A	A	A	A	A	A	A
16	A/American_black_duck/New_Brunswick/00467/2010	H3N8	8/12/2010	Canada	AVIAN(Avian)	Avian	A	A	A	A	A	A	A	A	A	A	A
17	A/American_black_duck/New_Brunswick/00468/2010	H4N6	8/12/2010	Canada	AVIAN(Avian)	Avian	A	A	A	A	A	A	A	A	A	A	A
18	A/American_black_duck/New_Brunswick/00469/2010	H4N6	8/12/2010	Canada	AVIAN(Avian)	Avian	A	A	A	A	A	A	A	A	A	A	A
19	A/American_black_duck/New_Brunswick/00470/2010	H4N6	8/12/2010	Canada	AVIAN(Avian)	Avian	A	A	A	A	A	A	A	A	A	A	A
20	A/American_black_duck/New_Brunswick/00471/2010	H10N6	8/12/2010	Canada	AVIAN(Avian)	Avian	A	A	A	A	A	A	A	A	A	A	A
21	A/American_black_duck/New_Brunswick/00472/2010	H4N6	8/12/2010	Canada	AVIAN(Avian)	Avian	A	A	A	A	A	A	A	A	A	A	A
22	A/American_black_duck/New_Brunswick/00477/2010	H10N6	8/12/2010	Canada	AVIAN(Avian)	Avian	A	A	A	A	A	A	A	A	A	A	A
23	A/American_black_duck/New_Brunswick/00478/2010	H4N6	8/12/2010	Canada	AVIAN(Avian)	Avian	A	A	A	A	A	A	A	A	A	A	A
24	A/American_black_duck/New_Brunswick/00481/2010	H4N6	8/12/2010	Canada	AVIAN(Avian)	Avian	A	A	A	A	A	A	A	A	A	A	A
25	A/American_black_duck/New_Brunswick/00484/2010	H3N8	8/12/2010	Canada	AVIAN(Avian)	Avian	A	A	A	A	A	A	A	A	A	A	A
26	A/American_black_duck/New_Brunswick/00485/2010	H3N8	8/12/2010	Canada	AVIAN(Avian)	Avian	A	A	A	A	A	A	A	A	A	A	A
27	A/American_black_duck/New_Brunswick/00487/2010	H4N8	8/12/2010	Canada	AVIAN(Avian)	Avian	A	A	A	A	A	A	A	A	A	A	A
28	A/American_black_duck/New_Brunswick/00499/2010	H4N6	8/12/2010	Canada	AVIAN(Avian)	Avian	A	A	A	A	A	A	A	A	A	A	A
29	A/American_black_duck/New_Brunswick/00500/2010	H3N8	8/12/2010	Canada	AVIAN(Avian)	Avian	A	A	A	A	A	A	A	A	A	A	A
30	A/American_black_duck/New_Brunswick/00520/2010	H4N6	8/12/2010	Canada	AVIAN(American_Black_Duck)	Avian	A	A	A	A	A	A	A	A	A	A	A
31	A/American_black_duck/New_Brunswick/00522/2010	H3N8	08/13/2010	Canada	AVIAN(American_Black_Duck)	Avian	A	A	A	A	A	A	A	A	A	A	A
32	A/American_black_duck/New_Brunswick/00523/2010	H4N6	08/13/2010	Canada	AVIAN(American_Black_Duck)	Avian	A	A	A	A	A	A	A	A	A	A	A
33	A/American_black_duck/New_Brunswick/00525/2010	H3N8	08/13/2010	Canada	AVIAN(American_Black_Duck)	Avian	A	A	A	A	A	A	A	A	A	A	A
34	A/American_black_duck/New_Brunswick/00558/2010	H3N8	08/14/2010	Canada	AVIAN(American_Black_Duck)	Avian	A	A	A	A	A	A	A	A	A	A	A
35	A/American_black_duck/New_Brunswick/00587/2010	H4N6	08/15/2010	Canada	AVIAN(American_Black_Duck)	Avian	A	A	A	A	A	A	A	A	A	A	A
36	A/American_black_duck/New_Brunswick/00608/2010	H3N8	08/16/2010	Canada	AVIAN(American_Black_Duck)	Avian	A	A	A	A	A	A	A	A	A	A	A
37	A/American_black_duck/New_Brunswick/00612/2010	H10N7	08/16/2010	Canada	AVIAN(American_Black_Duck)	Avian	A	A	A	A	A	A	A	A	A	A	A
38	A/American_black_duck/New_Brunswick/00614/2010	H3N8	08/16/2010	Canada	AVIAN(American_Black_Duck)	Avian	A	A	A	A	A	A	A	A	A	A	A
39	A/American_black_duck/New_Brunswick/00615/2010	H4N8	08/16/2010	Canada	AVIAN(American_Black_Duck)	Avian	A	A	A	A	A	A	A	A	A	A	A
40	A/American_black_duck/New_Brunswick/00616/2010	H3N8	08/16/2010	Canada	AVIAN(Avian)	Avian	A	A	A	A	A	A	A	A	A	A	A
41	A/American_black_duck/New_Brunswick/00618/2010	H3N6	08/16/2010	Canada	AVIAN(Avian)	Avian	A	A	A	A	A	A	A	A	A	A	A
42	A/American_black_duck/New_Brunswick/00619/2010	H3N6	08/16/2010	Canada	AVIAN(Avian)	Avian	A	A	A	A	A	A	A	A	A	A	A
43	A/American_black_duck/New_Brunswick/00620/2010	H3N6	08/16/2010	Canada	AVIAN(Avian)	Avian	A	A	A	A	A	A	A	A	A	A	A
44	A/American_black_duck/New_Brunswick/00622/2010	H3N6	08/16/2010	Canada	AVIAN(American_Black_Duck)	Avian	A	A	A	A	A	A	A	A	A	A	A
45	A/American_black_duck/New_Brunswick/00623/2010	H4N8	08/16/2010	Canada	AVIAN(American_Black_Duck)	Avian	A	A	A	A	A	A	A	A	A	A	A
46	A/American_black_duck/New_Brunswick/00624/2010	H3N6	08/16/2010	Canada	AVIAN(American_Black_Duck)	Avian	A	A	A	A	A	A	A	A	A	A	A
47	A/American_black_duck/New_Brunswick/00687/2010	H3N8	8/9/2010	Canada	AVIAN(Avian)	Avian	A	A	A	A	A	A	A	A	A	A	A
48	A/American_black_duck/New_Brunswick/00867/2010	H5N2	09/13/2010	Canada	AVIAN(Avian)	Avian	A	A	A	A	A	A	A	A	A	A	A
49	A/American_black_duck/New_Brunswick/00878/2010	H4N9	9/12/2010	Canada	AVIAN(American_Black_Duck)	Avian	A	A	A	A	A	A	A	A	A	A	A
50	A/American_black_duck/New_Brunswick/00886/2010	H4N9	09/13/2010	Canada	AVIAN(American_Black_Duck)	Avian	A	A	A	A	A	A	A	A	A	A	A
51	A/American_black_duck/New_Brunswick/00906/2010	H10N7	09/14/2010	Canada	AVIAN(Avian)	Avian	A	A	A	A	A	A	A	A	A	A	A
52	A/American_black_duck/New_Brunswick/00909/2010	H10N7	09/14/2010	Canada	AVIAN(Avian)	Avian	A	A	A	A	A	A	A	A	A	A	A
53	A/American_black_duck/New_Brunswick/00924/2010	H10N7	09/15/2010	Canada	AVIAN(Avian)	Avian	A	A	A	A	A	A	A	A	A	A	A
54	A/American_black_duck/New_Brunswick/00949/2010	H4N6	09/15/2010	Canada	AVIAN(Avian)	Avian	A	A	A	A	A	A	A	A	A	A	A
55	A/American_black_duck/New_Brunswick/00953/2010	H3N8	09/15/2010	Canada	AVIAN(Avian)	Avian	A	A	A	A	A	A	A	A	A	A	A
56	A/American_black_duck/New_Brunswick/00955/2010	H4N8	09/15/2010	Canada	AVIAN(Avian)	Avian	A	A	A	A	A	A	A	A	A	A	A
57	A/American_black_duck/New_Brunswick/00971/2010	H10N6	09/16/2010	Canada	AVIAN(Avian)	Avian	A	A	A	A	A	A	A	A	A	A	A
58	A/American_black_duck/New_Brunswick/00986/2010	H4N6	09/16/2010	Canada	AVIAN(Avian)	Avian	A	A	A	A	A	A	A	A	A	A	A
59	A/American_black_duck/New_Brunswick/00991/2010	H4N6	09/16/2010	Canada	AVIAN(Avian)	Avian	A	A	A	A	A	A	A	A	A	A	A
60	A/American_black_duck/New_Brunswick/00998/2010	H12N6	09/17/2010	Canada	AVIAN(Avian)	Avian	A	A	A	A	A	A	A	A	A	A	A
61	A/American_black_duck/New_Brunswick/01989/2007	H1N1	8/6/2007	Canada	AVIAN(Avian)	Avian	A	A	A	A	A	A	A	A	A	A	A
62	A/American_black_duck/New_Brunswick/02396/2007	H4N6	8/11/2007	Canada	AVIAN(American_Black_Duck)	Avian	A	A	A	A	A	A	A	A	A	A	A
63	A/American_black_duck/New_Brunswick/02485/2007	H11N9	09/17/2007	Canada	AVIAN(American_Black_Duck)	Avian	A	A	A	A	A	A	A	A	A	A	A
64	A/American_black_duck/New_Brunswick/02490/2007	H7N3	09/17/2007	Canada	AVIAN(American_Black_Duck)	Avian	A	A	A	A	A	A	A	A	A	A	A
65	A/American_black_duck/New_Brunswick/02491/2007	H3N8	09/17/2007	Canada	AVIAN(American_Black_Duck)	Avian	A	A	A	A	A	A	A	A	A	A	A
66	A/American_black_duck/New_Brunswick/02493/2007	H7N3	09/17/2007	Canada	AVIAN(American_Black_Duck)	Avian	A	A	A	A	A	A	A	A	A	A	A
67	A/American_black_duck/New_Brunswick/02496/2007	H3N8	09/18/2007	Canada	AVIAN(American_Black_Duck)	Avian	A	A	A	A	A	A	A	A	A	A	A
68	A/American_black_duck/New_Brunswick/02497/2007	H3N8	09/18/2007	Canada	AVIAN(American_Black_Duck)	Avian	A	A	A	A	A	A	A	A	A	A	A
69	A/American_black_duck/New_Brunswick/02502/2007	H3N8	09/18/2007	Canada	AVIAN(American_Black_Duck)	Avian	A	A	A	A	A	A	A	A	A	A	A
70	A/American_black_duck/New_Brunswick/02507/2007	H3N8	09/18/2007	Canada	AVIAN(American_Black_Duck)	Avian	A	A	A	A	A	A	A	A	A	A	A
71	A/American_black_duck/New_Brunswick/02519/2007	H11N9	09/19/2007	Canada	AVIAN(American_Black_Duck)	Avian	A	A	A	A	A	A	A	A	A	A	A
72	A/American_black_duck/New_Brunswick/02525/2007	H3N8	09/24/2007	Canada	AVIAN(American_Black_Duck)	Avian	A	A	A	A	A	A	A	A	A	A	A
73	A/American_black_duck/New_Brunswick/02527/2007	H4N6	09/24/2007	Canada	AVIAN(American_Black_Duck)	Avian	A	A	A	A	A	A	A	A	A	A	A
74	A/American_black_duck/New_Brunswick/02528/2007	H4N6	09/24/2007	Canada	AVIAN(American_Black_Duck)	Avian	A	A	A	A	A	A	A	A	A	A	A
75	A/American_black_duck/New_Brunswick/02629/2007	H3N8	09/22/2007	Canada	AVIAN(American_Black_Duck)	Avian	A	A	A	A	A	A	A	A	A	A	A
76	A/American_black_duck/New_Brunswick/02646/2007	H4N6	09/23/2007	Canada	AVIAN(American_Black_Duck)	Avian	A	A	A	A	A	A	A	A	A	A	A
77	A/American_black_duck/New_Brunswick/02649/2007	H3N6	09/24/2007	Canada	AVIAN(American_Black_Duck)	Avian	A	A	A	A	A	A	A	A	A	A	A
78	A/American_black_duck/New_Brunswick/02650/2007	H3N2	09/24/2007	Canada	AVIAN(American_Black_Duck)	Avian	A	A	A	A	A	A	A	A	A	A	A
79	A/American_black_duck/New_Brunswick/02651/2007	H3N2	09/24/2007	Canada	AVIAN(American_Black_Duck)	Avian	A	A	A	A	A	A	A	A	A	A	A
80	A/American_black_duck/New_Brunswick/02653/2007	H4N6	09/24/2007	Canada	AVIAN(American_Black_Duck)	Avian	A	A	A	A	A	A	A	A	A	A	A
81	A/American_black_duck/New_Brunswick/02656/2007	H3N8	09/24/2007	Canada	AVIAN(American_Black_Duck)	Avian	A	A	A	A	A	A	A	A	A	A	A
82	A/American_black_duck/New_Brunswick/02659/2007	H4N6	09/24/2007	Canada	AVIAN(American_Black_Duck)	Avian	A	A	A	A	A	A	A	A	A	A	A
83	A/American_black_duck/New_Brunswick/02719/2007	H4N6	09/19/2007	Canada	AVIAN(American_Black_Duck)	Avian	A	A	A	A	A	A	A	A	A	A	A
84	A/American_black_duck/New_Brunswick/02722/2007	H4N6	09/19/2007	Canada	AVIAN(American_Black_Duck)	Avian	A	A	A	A	A	A	A	A	A	A	A
85	A/American_black_duck/New_Brunswick/02725/2007	H3N8	09/19/2007	Canada	AVIAN(American_Black_Duck)	Avian	A	A	A	A	A	A	A	A	A	A	A
86	A/American_black_duck/New_Brunswick/02726/2007	H4N6	09/19/2007	Canada	AVIAN(American_Black_Duck)	Avian	A	A	A	A	A	A	A	A	A	A	A
87	A/American_black_duck/New_Brunswick/02727/2007	H4N6	09/19/2007	Canada	AVIAN(American_Black_Duck)	Avian	A	A	A	A	A	A	A	A	A	A	A
88	A/American_black_duck/New_Brunswick/02728/2007	H4N6	09/19/2007	Canada	AVIAN(American_Black_Duck)	Avian	A	A	A	A	A	A	A	A	A	A	A
89	A/American_black_duck/New_Brunswick/02729/2007	H4N6	09/19/2007	Canada	AVIAN(American_Black_Duck)	Avian	A	A	A	A	A	A	A	A	A	A	A
90	A/American_black_duck/New_Brunswick/02730/2007	H4N6	09/19/2007	Canada	AVIAN(American_Black_Duck)	Avian	A	A	A	A	A	A	A	A	A	A	A
91	A/American_black_duck/New_Brunswick/02749/2007	H3N8	9/4/2007	Canada	AVIAN(American_Black_Duck)	Avian	A	A	A	A	A	A	A	A	A	A	A
92	A/American_black_duck/New_Brunswick/03395/2009	H3N8	8/9/2009	Canada	AVIAN(American_Black_Duck)	Avian	A	A	A	A	A	A	A	A	A	A	A
93	A/American_black_duck/New_Brunswick/03398/2009	H3N8	8/9/2009	Canada	AVIAN(American_Black_Duck)	Avian	A	A	A	A	A	A	A	A	A	A	A
94	A/American_black_duck/New_Brunswick/03408/2009	H3N8	8/10/2009	Canada	AVIAN(American_Black_Duck)	Avian	A	A	A	A	A	A	A	A	A	A	A
95	A/American_black_duck/New_Brunswick/03451/2009	H3N9	8/12/2009	Canada	AVIAN(American_Black_Duck)	Avian	A	A	A	A	A	A	A	A	A	A	A
96	A/American_black_duck/New_Brunswick/03495/2009	H3N8	9/9/2009	Canada	AVIAN(American_Black_Duck)	Avian	A	A	A	A	A	A	H	A	A	A	A
97	A/American_black_duck/New_Brunswick/03509/2009	H3N8	9/10/2009	Canada	AVIAN(American_Black_Duck)	Avian	A	A	A	A	A	A	A	A	A	A	A
98	A/American_black_duck/New_Brunswick/03511/2009	H4N6	9/10/2009	Canada	AVIAN(American_Black_Duck)	Avian	A	A	A	A	A	A	A	A	A	A	A
99	A/American_black_duck/New_Brunswick/03552/2009	H4N6	9/11/2009	Canada	AVIAN(American_Black_Duck)	Avian	A	A	A	A	A	A	A	A	A	A	A
100	A/American_black_duck/New_Brunswick/03553/2009	H4N6	9/11/2009	Canada	AVIAN(American_Black_Duck)	Avian	A	A	A	A	A	A	A	A	A	A	A
101	A/American_black_duck/New_Brunswick/03556/2009	H4N6	9/11/2009	Canada	AVIAN(American_Black_Duck)	Avian	A	A	A	A	A	A	A	A	A	A	A
102	A/American_black_duck/New_Brunswick/04388/2007	H7N3	08/16/2007	Canada	AVIAN(American_Black_Duck)	Avian	A	A	A	A	A	A	A	A	A	A	A
103	A/American_black_duck/New_Brunswick/04395/2007	H10N7	9/4/2007	Canada	AVIAN(American_Black_Duck)	Avian	A	A	A	A	A	A	A	A	A	A	A
104	A/American_black_duck/New_Brunswick/04484/2007	H3N8	9/4/2007	Canada	AVIAN(American_Black_Duck)	Avian	A	A	A	A	A	A	A	A	A	A	A
105	A/American_black_duck/New_Brunswick/19502/2006	H4N6	09/18/2006	Canada	AVIAN(American_Black_Duck)	Avian	A	A	A	A	A	A	A	A	A	A	A
106	A/American_black_duck/New_Brunswick/25182/2007	H3N6	09/21/2007	Canada	AVIAN(American_Black_Duck)	Avian	A	A	A	A	A	A	A	A	A	A	A
107	A/American_black_duck/Newfoundland/826/2008	H4N6	10/8/2008	Canada	AVIAN(American_Black_Duck)	Avian	A	A	A	A	A	A	A	A	A	A	A
108	A/American_black_duck/North_Carolina/1321373/2004	H3N2	12/22/2004	USA	AVIAN(Avian)	Avian	A	A	A	A	A	A	A	A	A	A	A
109	A/American_black_duck/Nova_Scotia/00083/2010	H1N1	9/10/2010	Canada	AVIAN(Avian)	Avian	A	A	A	A	A	A	A	A	A	A	A
110	A/American_black_duck/Nova_Scotia/00086/2010	H1N1	9/10/2010	Canada	AVIAN(Avian)	Avian	A	A	A	A	A	A	A	A	A	A	A
111	A/American_black_duck/Nova_Scotia/00089/2010	H1N1	9/10/2010	Canada	AVIAN(Avian)	Avian	A	A	A	A	A	A	A	A	A	A	A
112	A/American_black_duck/Nova_Scotia/00090/2010	H1N1	9/10/2010	Canada	AVIAN(Avian)	Avian	A	A	A	A	A	A	A	A	A	A	A
113	A/American_black_duck/Nova_Scotia/00091/2010	H1N1	9/10/2010	Canada	AVIAN(Avian)	Avian	A	A	A	A	A	A	A	A	A	A	A
114	A/American_black_duck/Nova_Scotia/00092/2010	H1N1	9/10/2010	Canada	AVIAN(Avian)	Avian	A	A	A	A	A	A	A	A	A	A	A
115	A/American_black_duck/Nova_Scotia/00094/2010	H1N1	9/10/2010	Canada	AVIAN(Avian)	Avian	A	A	A	A	A	A	A	A	A	A	A
116	A/American_black_duck/Nova_Scotia/00096/2010	H1N1	9/10/2010	Canada	AVIAN(Avian)	Avian	A	A	A	A	A	A	A	A	A	A	A
117	A/American_black_duck/Nova_Scotia/00098/2010	H1N1	9/10/2010	Canada	AVIAN(Avian)	Avian	A	A	A	A	A	A	A	A	A	A	A
118	A/American_black_duck/Nova_Scotia/00099/2010	H1N1	9/10/2010	Canada	AVIAN(Avian)	Avian	A	A	A	A	A	A	A	A	A	A	A
119	A/American_black_duck/Nova_Scotia/02043/2007	H8N4	8/8/2007	Canada	AVIAN(American_Black_Duck)	Avian	A	A	A	A	A	A	A	A	A	A	A
120	A/American_black_duck/Nova_Scotia/02213/2007	H3N8	2007	Canada	AVIAN(American_Black_Duck)	Avian	A	A	A	A	A	A	A	A	A	A	A
121	A/American_black_duck/Nova_Scotia/02317/2007	H4N6	08/25/2007	Canada	AVIAN(Avian)	Avian	A	A	A	A	A	A	A	A	A	A	A
122	A/American_black_duck/Nova_Scotia/02319/2007	H4N6	08/25/2007	Canada	AVIAN(American_Black_Duck)	Avian	A	A	A	A	A	A	A	A	A	A	A
123	A/American_black_duck/Nova_Scotia/03273/2009	H3N8	8/6/2009	Canada	AVIAN(Avian)	Avian	A	A	A	A	A	A	A	A	A	A	A
124	A/American_black_duck/Ohio/12OS5510/2012	H3N8	11/16/2012	USA	AVIAN(Avian)	Avian	A	A	A	A	A	A	A	A	A	A	A
125	A/American_black_duck/Ohio/12OS5557/2012	H5N2	11/17/2012	USA	AVIAN(American_Black_Duck)	Avian	A	A	A	A	A	A	A	A	A	A	A
126	A/american_black_duck/Ohio/1823/2005	H11N9	2005	USA	AVIAN(American_Black_Duck)	Avian	A	A	A	A	A	A	A	A	A	A	A
127	A/American_black_duck/Prince_Edward_Island/00672/2010	H3N8	8/4/2010	Canada	AVIAN(Avian)	Avian	A	A	A	A	A	A	A	A	A	A	A
128	A/American_black_duck/Prince_Edward_Island/00673/2010	H3N8	8/4/2010	Canada	AVIAN(Avian)	Avian	A	A	A	A	A	A	A	A	A	A	A
129	A/American_black_duck/Prince_Edward_Island/00788/2010	H3N8	08/25/2010	Canada	AVIAN(Avian)	Avian	A	A	A	A	A	A	A	A	A	A	A
130	A/American_black_duck/Prince_Edward_Island/02661/2007	H4N6	08/16/2007	Canada	AVIAN(American_Black_Duck)	Avian	A	A	A	A	A	A	A	A	A	A	A
131	A/American_black_duck/Prince_Edward_Island/02662/2007	H4N6	08/16/2007	Canada	AVIAN(Avian)	Avian	A	A	A	A	A	A	A	A	A	A	A
132	A/American_black_duck/Prince_Edward_Island/02683/2007	H4N6	08/20/2007	Canada	AVIAN(American_Black_Duck)	Avian	A	A	A	A	A	A	A	A	A	A	A
133	A/American_black_duck/Prince_Edward_Island/02684/2007	H4N6	08/20/2007	Canada	AVIAN(American_Black_Duck)	Avian	A	A	A	A	A	A	A	A	A	A	A
134	A/American_black_duck/Prince_Edward_Island/02685/2007	H4N6	08/20/2007	Canada	AVIAN(American_Black_Duck)	Avian	A	A	A	A	A	A	A	A	A	A	A
135	A/American_black_duck/Prince_Edward_Island/02697/2007	H4N6	08/21/2007	Canada	AVIAN(American_Black_Duck)	Avian	A	A	A	A	A	A	A	A	A	A	A
136	A/American_black_duck/Prince_Edward_Island/02700/2007	H4N6	08/22/2007	Canada	AVIAN(American_Black_Duck)	Avian	A	A	A	A	A	A	A	A	A	A	A
137	A/American_black_duck/Prince_Edward_Island/02708/2007	H4N6	08/23/2007	Canada	AVIAN(Avian)	Avian	A	A	A	A	A	A	A	A	A	A	A
138	A/American_black_duck/Quebec/11235/2006	H3N2	08/24/2006	Canada	AVIAN(American_Black_Duck)	Avian	A	A	A	A	A	A	A	A	A	A	A
139	A/American_black_duck/Wisconsin/10OS3949/2010	H7N8	11/18/2010	USA	AVIAN(Avian)	Avian	A	A	A	A	A	A	A	A	A	A	A
140	A/American_black_duck/Wisconsin/11OS3016/2011	H1N1	10/2/2011	USA	AVIAN(American_Black_Duck)	Avian	A	A	A	A	A	A	A	A	A	A	A
141	A/American_black_duck/Wisconsin/11OS3191/2011	H6N1	09/24/2011	USA	AVIAN(American_Black_Duck)	Avian	A	A	A	A	A	A	A	A	A	A	A
142	A/American_black_duck/Wisconsin/2542/2009	H4N2	10/5/2009	USA	AVIAN(American_Black_Duck)	Avian	A	A	A	A	A	A	A	A	A	A	A
143	A/American_coot/California/20181_006/2007	H10N3	3/2/2007	USA	AVIAN(American_Coot)	Avian	A	A	A	A	A	A	A	A	A	A	A
144	A/American_coot/Illinois/3405/2009	H10N3	10/31/2009	USA	AVIAN(Coot)	Avian	A	A	A	A	A	A	A	A	A	A	A
145	A/American_coot/Mississippi/09OS615/2009	H10N3	01/24/2009	USA	AVIAN(Avian)	Avian	A	A	A	A	A	A	A	A	A	A	A
146	A/American_coot/Oregon/20589_007/2007	H3N8	12/17/2007	USA	AVIAN(Avian)	Avian	A	A	A	A	A	A	A	A	A	A	A
147	A/American_green_winged_teal/Alaska/44155_169/2006	H3N8	8/12/2006	USA	AVIAN(American_Green_Winged_Teal)	Avian	A	A	A	A	A	A	A	A	A	A	A
148	A/American_green_winged_teal/Alaska/44419_233/2008	H3N6	8/10/2008	USA	AVIAN(American_Green_Winged_Teal)	Avian	A	A	A	A	A	A	A	A	A	A	A
149	A/American_green_winged_teal/Alaska/44493_412/2009	H4N6	08/17/2009	USA	AVIAN(American_Green_Winged_Teal)	Avian	A	A	A	A	A	A	A	A	A	A	A
150	A/American_green_winged_teal/Alaska/44493_527/2009	H3N8	08/16/2009	USA	AVIAN(American_Green_Winged_Teal)	Avian	A	A	A	A	A	A	A	A	A	A	A
151	A/American_green_winged_teal/Alaska/44493_579/2009	H3N8	8/10/2009	USA	AVIAN(American_Green_Winged_Teal)	Avian	A	A	A	A	A	A	A	A	A	A	A
152	A/American_green_winged_teal/Alaska/44493_588/2009	H3N8	08/15/2009	USA	AVIAN(American_Green_Winged_Teal)	Avian	A	A	A	A	A	A	A	A	A	A	A
153	A/American_green_winged_teal/California/27790/2007	H11N9	01/24/2007	USA	AVIAN(Green_Winged_Teal)	Avian	A	A	A	A	A	A	A	A	A	A	A
154	A/American_green_winged_teal/California/28228/2007	H7N6	01/27/2007	USA	AVIAN(Green_Winged_Teal)	Avian	A	A	A	A	A	A	A	A	A	A	A
155	A/American_green_winged_teal/California/28855/2007	H7N3	2/3/2007	USA	AVIAN(Green_Winged_Teal)	Avian	A	A	A	A	A	A	A	A	A	A	A
156	A/American_green_winged_teal/California/44242_906/2007	H7N3	1/3/2007	USA	AVIAN(Green_Winged_Teal)	Avian	A	A	A	A	A	A	A	A	A	A	A
157	A/American_green_winged_teal/California/44287_066/2007	H11N9	01/24/2007	USA	AVIAN(Green_Winged_Teal)	Avian	A	A	A	A	A	A	A	A	A	A	A
158	A/American_green_winged_teal/California/44287_084/2007	H7N3	01/24/2007	USA	AVIAN(Green_Winged_Teal)	Avian	A	A	A	A	A	A	A	A	A	A	A
159	A/American_green_winged_teal/California/44287_305/2007	H7N6	01/27/2007	USA	AVIAN(Green_Winged_Teal)	Avian	A	A	A	A	A	A	A	A	A	A	A
160	A/American_green_winged_teal/California/44287_373/2007	H8N4	01/27/2007	USA	AVIAN(Green_Winged_Teal)	Avian	A	A	A	A	A	A	A	A	A	A	A
161	A/American_green_winged_teal/California/44287_713/2007	H7N3	2/3/2007	USA	AVIAN(Green_Winged_Teal)	Avian	A	A	A	A	A	A	A	A	A	A	A
162	A/American_green_winged_teal/California/44363_002/2007_H1N5_	H11N5	10/20/2007	USA	AVIAN(Green_Winged_Teal)	Avian	A	A	A	A	A	A	H	A	A	A	A
163	A/American_green_winged_teal/California/HKWF609/2007	H5N2	11/10/2007	USA	AVIAN(Green_Winged_Teal)	Avian	A	A	A	A	A	A	A	A	A	A	A
164	A/American_green_winged_teal/Illinois/08OS2311/2008	mixed	10/25/2008	USA	AVIAN(Green_Winged_Teal)	Avian	A	A	A	A	A	A	A	A	A	A	A
165	A/American_green_winged_teal/Illinois/08OS2713/2008	H10N7	10/26/2008	USA	AVIAN(Green_Winged_Teal)	Avian	A	A	A	A	A	A	A	A	A	A	A
166	A/American_green_winged_teal/Illinois/10OS1551/2010	H4N6	9/4/2010	USA	AVIAN(Avian)	Avian	A	A	A	A	A	A	A	A	A	A	A
167	A/American_green_winged_teal/Illinois/10OS1598/2010	H4N8	9/5/2010	USA	AVIAN(Avian)	Avian	A	A	A	A	A	A	H	A	A	A	A
168	A/American_green_winged_teal/Illinois/10OS3329/2010	H7N7	10/30/2010	USA	AVIAN(Avian)	Avian	A	A	A	A	A	A	A	A	A	A	A
169	A/American_green_winged_teal/Illinois/10OS3343/2010	H2N3	10/30/2010	USA	AVIAN(Avian)	Avian	A	A	A	A	A	A	A	A	A	A	A
170	A/American_green_winged_teal/Illinois/10OS3368/2010	H7N7	10/30/2010	USA	AVIAN(Avian)	Avian	A	A	A	A	A	A	A	A	A	A	A
171	A/American_green_winged_teal/Illinois/10OS3589/2010	H6N2	10/30/2010	USA	AVIAN(Avian)	Avian	A	A	A	A	A	A	A	A	A	A	A
172	A/American_green_winged_teal/Illinois/10OS3662/2010	H11N2	10/31/2010	USA	AVIAN(Avian)	Avian	A	A	A	A	A	A	A	A	A	A	A
173	A/American_green_winged_teal/Illinois/10OS4014/2010	H7N3	11/27/2010	USA	AVIAN(Avian)	Avian	A	A	A	A	A	A	A	A	A	A	A
174	A/American_green_winged_teal/Illinois/11OS4814/2011	H3N8	10/22/2011	USA	AVIAN(Avian)	Avian	A	A	A	A	A	A	A	A	A	A	A
175	A/American_green_winged_teal/Illinois/12OS5103/2012	H3N8	10/20/2012	USA	AVIAN(Avian)	Avian	A	A	A	A	A	A	A	A	A	A	A
176	A/American_green_winged_teal/Illinois/2479/2009	H2N3	10/17/2009	USA	AVIAN(Green_Winged_Teal)	Avian	A	A	A	A	A	A	A	A	A	A	A
177	A/American_green_winged_teal/Illinois/3054/2009	H1N2	10/17/2009	USA	AVIAN(Green_Winged_Teal)	Avian	A	A	A	A	A	A	A	A	A	A	A
178	A/American_green_winged_teal/Illinois/3443/2009_mixed_	mixed	10/31/2009	USA	AVIAN(Green_Winged_Teal)	Avian	A	A	A	A	A	A	A	A	A	A	A
179	A/American_green_winged_teal/Interior_Alaska/10BM04207R0/2010	H3N6	07/13/2010	USA	AVIAN(Avian)	Avian	A	A	A	A	A	A	A	A	A	A	A
180	A/American_green_winged_teal/Interior_Alaska/10BM05165R0/2010	H4N6	07/22/2010	USA	AVIAN(Green_Winged_Teal)	Avian	A	A	A	A	A	A	A	A	A	A	A
181	A/American_green_winged_teal/Interior_Alaska/10BM05376R0/2010	H3N8	07/25/2010	USA	AVIAN(Green_Winged_Teal)	Avian	A	A	A	A	A	A	A	A	A	A	A
182	A/American_green_winged_teal/Interior_Alaska/10BM05438R0/2010_mixed_	Mixed	07/26/2010	USA	AVIAN(Green_Winged_Teal)	Avian	A	A	A	A	A	A	A	A	A	A	A
183	A/American_green_winged_teal/Interior_Alaska/10BM05439R0/2010	Mixed	07/26/2010	USA	AVIAN(Green_Winged_Teal)	Avian	A	A	A	A	A	A	A	A	A	A	A
184	A/American_green_winged_teal/Interior_Alaska/10BM06728R0/2010	H4N6	07/30/2010	USA	AVIAN(Green_Winged_Teal)	Avian	A	A	A	A	A	A	A	A	A	A	A
185	A/American_green_winged_teal/Interior_Alaska/10BM07000R0/2010	H4N6	07/31/2010	USA	AVIAN(Green_Winged_Teal)	Avian	A	A	A	A	A	A	A	A	A	A	A
186	A/American_green_winged_teal/Interior_Alaska/10BM07573R0/2010	H3N8	8/2/2010	USA	AVIAN(Avian)	Avian	A	A	A	A	A	A	A	A	A	A	A
187	A/American_green_winged_teal/Interior_Alaska/10BM07649R0/2010	H3N8	8/2/2010	USA	AVIAN(Avian)	Avian	A	A	A	A	A	A	A	A	A	A	A
188	A/American_green_winged_teal/Interior_Alaska/10BM07863R0/2010	H4N6	8/3/2010	USA	AVIAN(Avian)	Avian	A	A	A	A	A	A	A	A	A	A	A
189	A/American_green_winged_teal/Interior_Alaska/10BM07917R0/2010	H3N8	8/3/2010	USA	AVIAN(Avian)	Avian	A	A	A	A	A	A	A	A	A	A	A
190	A/American_green_winged_teal/Interior_Alaska/10BM08134R0/2010	H3N8	8/4/2010	USA	AVIAN(Avian)	Avian	A	A	A	A	A	A	A	A	A	A	A
191	A/American_green_winged_teal/Interior_Alaska/10BM08222R0/2010	H3N8	8/4/2010	USA	AVIAN(Avian)	Avian	A	A	A	A	A	A	A	A	A	A	A
192	A/American_green_winged_teal/Interior_Alaska/10BM08226R0/2010	H4N6	8/4/2010	USA	AVIAN(Avian)	Avian	A	A	A	A	A	A	A	A	A	A	A
193	A/American_green_winged_teal/Interior_Alaska/10BM08228R0/2010	H3N8	8/4/2010	USA	AVIAN(Avian)	Avian	A	A	A	A	A	A	A	A	A	A	A
194	A/American_green_winged_teal/Interior_Alaska/10BM08422R0/2010	H3N8	8/4/2010	USA	AVIAN(Avian)	Avian	A	A	A	A	A	A	A	A	A	A	A
195	A/American_green_winged_teal/Interior_Alaska/3/2007	H3N8	10/17/2007	USA	AVIAN(Green_Winged_Teal)	Avian	A	A	A	A	A	A	A	A	A	A	A
196	A/American_green_winged_teal/Interior_Alaska/4/2007	H3N8	9/7/2007	USA	AVIAN(Green_Winged_Teal)	Avian	A	A	A	A	A	A	A	A	A	A	A
197	A/American_green_winged_teal/Interior_Alaska/7MP1049/2007	H3N8	9/10/2007	USA	AVIAN(Green_Winged_Teal)	Avian	A	A	A	A	A	A	A	A	A	A	A
198	A/American_green_winged_teal/Interior_Alaska/7MP2225/2007	H3N8	09/16/2007	USA	AVIAN(Green_Winged_Teal)	Avian	A	A	A	A	A	A	A	A	A	A	A
199	A/American_green_winged_teal/Interior_Alaska/9BM12318R0/2009	H3N8	9/2/2009	USA	AVIAN(Avian)	Avian	A	A	A	A	A	A	A	A	A	A	A
200	A/American_green_winged_teal/Interior_Alaska/9BM12356R0/2009	H3N8	9/2/2009	USA	AVIAN(Avian)	Avian	A	A	A	A	A	A	A	A	A	A	A
201	A/American_green_winged_teal/Interior_Alaska/9BM12714R1/2009	H3N8	9/6/2009	USA	AVIAN(Avian)	Avian	A	A	A	A	A	A	A	A	A	A	A
202	A/American_green_winged_teal/Interior_Alaska/9BM3595R1/2009	H10N7	07/23/2009	USA	AVIAN(Green_Winged_Teal)	Avian	A	A	A	A	A	A	A	A	A	A	A
203	A/American_green_winged_teal/Interior_Alaska/9BM4407R0/2009	H10N7	07/27/2009	USA	AVIAN(Green_Winged_Teal)	Avian	A	A	A	A	A	A	A	A	A	A	A
204	A/American_green_winged_teal/Interior_Alaska/9BM5041R0/2009	H4N6	07/29/2009	USA	AVIAN(Green_Winged_Teal)	Avian	A	A	A	A	A	A	A	A	A	A	A
205	A/American_green_winged_teal/Interior_Alaska/9BM5045R0/2009	H8N4	07/29/2009	USA	AVIAN(Green_Winged_Teal)	Avian	A	A	A	A	A	A	A	A	A	A	A
206	A/American_green_winged_teal/Interior_Alaska/9BM5277R0/2009	H4N6	07/30/2009	USA	AVIAN(Green_Winged_Teal)	Avian	A	A	A	A	A	A	A	A	A	A	A
207	A/American_green_winged_teal/Interior_Alaska/9BM6222R0/2009	H10N7	2009	USA	AVIAN(Avian)	Avian	A	A	A	A	A	A	A	A	A	A	A
208	A/American_green_winged_teal/Interior_Alaska/9BM6223R0/2009	H10N7	2009	USA	AVIAN(Avian)	Avian	A	A	A	A	A	A	A	A	A	A	A
209	A/American_green_winged_teal/Interior_Alaska/9BM6225R0/2009	H10N7	2009	USA	AVIAN(Green_Winged_Teal)	Avian	A	A	A	A	A	A	A	A	A	A	A
210	A/American_green_winged_teal/Interior_Alaska/9BM6258R0/2009	H4N6	8/3/2009	USA	AVIAN(Avian)	Avian	A	A	A	A	A	A	A	A	A	A	A
211	A/American_green_winged_teal/Interior_Alaska/9BM6410R0/2009	H3N8	8/3/2009	USA	AVIAN(Avian)	Avian	A	A	A	A	A	A	A	A	A	A	A
212	A/American_green_winged_teal/Interior_Alaska/9BM6428R0/2009	H10N7	2009	USA	AVIAN(Green_Winged_Teal)	Avian	A	A	A	A	A	A	A	A	A	A	A
213	A/American_green_winged_teal/Interior_Alaska/9BM6702R0/2009	H10N7	2009	USA	AVIAN(Green_Winged_Teal)	Avian	A	A	A	A	A	A	A	A	A	A	A
214	A/American_green_winged_teal/Interior_Alaska/9BM7190R0/2009	H10N7	2009	USA	AVIAN(Green_Winged_Teal)	Avian	A	A	A	A	A	A	A	A	A	A	A
215	A/American_green_winged_teal/Interior_Alaska/9BM8129R0/2009	H4N6	8/9/2009	USA	AVIAN(Avian)	Avian	A	A	A	A	A	A	A	A	A	A	A
216	A/American_green_winged_teal/Manitoba/23884/2007	H4N6	08/21/2007	Canada	AVIAN(Green_Winged_Teal)	Avian	A	A	A	A	A	A	A	A	A	A	A
217	A/American_green_winged_teal/Minnesota/AI09_3589/2009	H6N1	9/12/2009	USA	AVIAN(Avian)	Avian	A	A	A	A	A	A	A	A	A	A	A
218	A/American_green_winged_teal/Mississippi/11OS250/2011	H7N3	01/15/2011	USA	AVIAN(Avian)	Avian	A	A	A	A	A	A	A	A	A	A	A
219	A/American_green_winged_teal/Mississippi/11OS255/2011	H7N7	01/15/2011	USA	AVIAN(Avian)	Avian	A	A	A	A	A	A	A	A	A	A	A
220	A/American_green_winged_teal/Mississippi/11OS256/2011	H1N1	01/15/2011	USA	AVIAN(Avian)	Avian	A	A	A	A	A	A	A	A	A	A	A
221	A/American_green_winged_teal/Mississippi/11OS257/2011	H11N9	01/15/2011	USA	AVIAN(Avian)	Avian	A	A	A	A	A	A	A	A	A	A	A
222	A/American_green_winged_teal/Mississippi/11OS5869/2011	H4N6	12/8/2011	USA	AVIAN(Avian)	Avian	A	A	A	A	A	A	A	A	A	A	A
223	A/American_green_winged_teal/Mississippi/11OS5903/2011	H4N6	12/9/2011	USA	AVIAN(Avian)	Avian	A	A	A	A	A	A	A	A	A	A	A
224	A/American_green_winged_teal/Mississippi/11OS90/2011	H11N9	1/8/2011	USA	AVIAN(Avian)	Avian	A	A	A	A	A	A	A	A	A	A	A
225	A/American_green_winged_teal/Mississippi/12OS191/2012	H5N3	01/16/2012	USA	AVIAN(Avian)	Avian	A	A	A	A	A	A	A	A	A	A	A
226	A/American_green_winged_teal/Mississippi/12OS311/2012	H5N3	01/17/2012	USA	AVIAN(Green_Winged_Teal)	Avian	A	A	A	A	A	A	A	A	A	A	A
227	A/American_green_winged_teal/Mississippi/12OS397/2012	H7N7	01/18/2012	USA	AVIAN(Green_Winged_Teal)	Avian	A	A	A	A	A	A	A	A	A	A	A
228	A/American_green_winged_teal/Mississippi/12OS405/2012	H10N7	01/18/2012	USA	AVIAN(Green_Winged_Teal)	Avian	A	A	A	A	A	A	A	A	A	A	A
229	A/American_green_winged_teal/Mississippi/12OS5061/2012	H5N2	12/8/2012	USA	AVIAN(Green_Winged_Teal)	Avian	A	A	A	A	A	A	A	A	A	A	A
230	A/American_green_winged_teal/Mississippi/285/2010	H3N8	01/14/2010	USA	AVIAN(Green_Winged_Teal)	Avian	A	A	A	A	A	A	A	A	A	A	A
231	A/American_green_winged_teal/Mississippi/300/2010	H11N9	01/16/2010	USA	AVIAN(Green_Winged_Teal)	Avian	A	A	A	A	A	A	A	A	A	A	A
232	A/American_green_winged_teal/Mississippi/383/2010	H11N9	01/16/2010	USA	AVIAN(Green_Winged_Teal)	Avian	A	A	A	A	A	A	A	A	A	A	A
233	A/American_green_winged_teal/Missouri/10OS4622/2010	H12N4	12/12/2010	USA	AVIAN(Avian)	Avian	A	A	A	A	A	A	A	A	A	A	A
234	A/American_green_winged_teal/Ohio/12OS2128/2012	H6N5	9/4/2012	USA	AVIAN(Avian)	Avian	A	A	A	A	A	A	A	A	A	A	A
235	A/American_green_winged_teal/Ohio/12OS2137/2012	H4N6	9/7/2012	USA	AVIAN(Avian)	Avian	A	A	A	A	A	A	A	A	A	A	A
236	A/American_green_winged_teal/Ohio/12OS2161/2012	H11N2	09/15/2012	USA	AVIAN(Avian)	Avian	A	A	A	A	A	A	A	A	A	A	A
237	A/American_green_winged_teal/Ohio/12OS2256/2012	H6N5	9/8/2012	USA	AVIAN(Avian)	Avian	A	A	A	A	A	A	A	A	A	A	A
238	A/American_green_winged_teal/Ohio/12OS5538/2012	H7N3	11/17/2012	USA	AVIAN(Avian)	Avian	A	A	A	A	A	A	A	A	A	A	A
239	A/American_green_winged_teal/Ohio/13OS1429/2013	H4N6	09/13/2013	USA	AVIAN(Green_Winged_Teal)	Avian	A	A	A	A	A	A	A	A	A	A	A
240	A/American_green_winged_teal/Ohio/13OS1769/2013	H7N2	09/13/2013	USA	AVIAN(Green_Winged_Teal)	Avian	A	A	A	A	A	A	A	A	A	A	A
241	A/American_green_winged_teal/Ohio/13OS1775/2013	H4N8	09/14/2013	USA	AVIAN(American_Green_Winged_Teal)	Avian	A	A	A	A	A	A	A	A	A	A	A
242	A/American_green_winged_teal/Ohio/13OS1777/2013	H7N3	09/14/2013	USA	AVIAN(American_Green_Winged_Teal)	Avian	A	A	A	A	A	A	A	A	A	A	A
243	A/American_green_winged_teal/Ohio/13OS1778/2013	H3N2	09/14/2013	USA	AVIAN(American_Green_Winged_Teal)	Avian	A	A	A	A	A	A	A	A	A	A	A
244	A/American_green_winged_teal/Ohio/13OS1781/2013	H6N8	09/14/2013	USA	AVIAN(American_Green_Winged_Teal)	Avian	A	A	A	A	A	A	A	A	A	A	A
245	A/American_green_winged_teal/Ohio/13OS1793/2013	H6N1	09/14/2013	USA	AVIAN(American_Green_Winged_Teal)	Avian	A	A	A	A	A	A	A	A	A	A	A
246	A/American_green_winged_teal/Ohio/13OS1794/2013	H6N1	09/14/2013	USA	AVIAN(American_Green_Winged_Teal)	Avian	A	A	A	A	A	A	A	A	A	A	A
247	A/American_green_winged_teal/Ohio/13OS1840/2013	H6N8	9/7/2013	USA	AVIAN(American_Green_Winged_Teal)	Avian	A	A	A	A	A	A	A	A	A	A	A
248	A/American_green_winged_teal/Ohio/13OS1844/2013	H3N8	9/7/2013	USA	AVIAN(American_Green_Winged_Teal)	Avian	A	A	A	A	A	A	A	A	A	A	A
249	A/American_green_winged_teal/Ohio/13OS1861/2013	H3N8	9/8/2013	USA	AVIAN(American_Green_Winged_Teal)	Avian	A	A	A	A	A	A	A	A	A	A	A
250	A/American_green_winged_teal/Ohio/13OS1864/2013	H4N8	9/8/2013	USA	AVIAN(American_Green_Winged_Teal)	Avian	A	A	A	A	A	A	A	A	A	A	A
251	A/American_green_winged_teal/Ohio/13OS1867/2013	H3N2	9/8/2013	USA	AVIAN(American_Green_Winged_Teal)	Avian	A	A	A	A	A	A	A	A	A	A	A
252	A/American_green_winged_teal/Ohio/13OS1869/2013	H10N8	9/8/2013	USA	AVIAN(American_Green_Winged_Teal)	Avian	A	A	A	A	A	A	A	A	A	A	A
253	A/American_green_winged_teal/Ohio/13OS2021/2013	H4N6	09/14/2013	USA	AVIAN(American_Green_Winged_Teal)	Avian	A	A	A	A	A	A	A	A	A	A	A
254	A/American_green_winged_teal/Ohio/13OS2050/2013	H4N6	09/21/2013	USA	AVIAN(American_Green_Winged_Teal)	Avian	A	A	A	A	A	A	A	A	A	A	A
255	A/American_green_winged_teal/Ohio/13OS2056/2013	H3N2	09/21/2013	USA	AVIAN(American_Green_Winged_Teal)	Avian	A	A	A	A	A	A	A	A	A	A	A
256	A/American_green_winged_teal/Ohio/13OS2060/2013	H6N8	09/21/2013	USA	AVIAN(American_Green_Winged_Teal)	Avian	A	A	A	A	A	A	A	A	A	A	A
257	A/American_green_winged_teal/Ohio/13OS2063/2013	H4N6	09/21/2013	USA	AVIAN(American_Green_Winged_Teal)	Avian	A	A	A	A	A	A	A	A	A	A	A
258	A/American_green_winged_teal/Ohio/13OS2065/2013	H4N6	09/21/2013	USA	AVIAN(American_Green_Winged_Teal)	Avian	A	A	A	A	A	A	A	A	A	A	A
259	A/American_green_winged_teal/Ohio/13OS2070/2013	H6N7	09/21/2013	USA	AVIAN(American_Green_Winged_Teal)	Avian	A	A	A	A	A	A	A	A	A	A	A
260	A/American_green_winged_teal/Ohio/13OS2083/2013	H6N2	09/21/2013	USA	AVIAN(American_Green_Winged_Teal)	Avian	A	A	A	A	A	A	A	A	A	A	A
261	A/American_green_winged_teal/Ohio/13OS2084/2013	H6N8	09/21/2013	USA	AVIAN(American_Green_Winged_Teal)	Avian	A	A	A	A	A	A	A	A	A	A	A
262	A/American_green_winged_teal/Ohio/13OS2086/2013	H6N8	09/21/2013	USA	AVIAN(American_Green_Winged_Teal)	Avian	A	A	A	A	A	A	A	A	A	A	A
263	A/American_green_winged_teal/Ohio/13OS2090/2013	H6N2	09/21/2013	USA	AVIAN(American_Green_Winged_Teal)	Avian	A	A	A	A	A	A	A	A	A	A	A
264	A/American_green_winged_teal/Ohio/13OS2094/2013	H6N8	09/22/2013	USA	AVIAN(American_Green_Winged_Teal)	Avian	A	A	A	A	A	A	A	A	A	A	A
265	A/American_green_winged_teal/Ohio/13OS2097/2013	H6N8	09/22/2013	USA	AVIAN(American_Green_Winged_Teal)	Avian	A	A	A	A	A	A	A	A	A	A	A
266	A/American_green_winged_teal/Ohio/13OS2106/2013	H3N8	09/22/2013	USA	AVIAN(American_Green_Winged_Teal)	Avian	A	A	A	A	A	A	A	A	A	A	A
267	A/American_green_winged_teal/Ohio/13OS2108/2013	H3N8	09/22/2013	USA	AVIAN(Green_Winged_Teal)	Avian	A	A	A	A	A	A	A	A	A	A	A
268	A/American_green_winged_teal/Oregon/44336_183/2007	H3N8	9/10/2007	USA	AVIAN(Green_Winged_Teal)	Avian	A	A	A	A	A	A	A	A	A	A	A
269	A/American_green_winged_teal/Texas/AI09_4396/2009	H3N9	09/19/2009	USA	AVIAN(Avian)	Avian	A	A	A	A	A	A	A	A	A	A	A
270	A/American_green_winged_teal/Texas/AI09_6046/2009	H3N8	12/13/2009	USA	AVIAN(Avian)	Avian	A	A	A	A	A	A	A	A	A	A	A
271	A/American_green_winged_teal/Wisconsin/08OS2270/2008	H3N8	10/19/2008	USA	AVIAN(Green_Winged_Teal)	Avian	A	A	A	A	A	A	A	A	A	A	A
272	A/American_green_winged_teal/Wisconsin/08OS2291/2008	H3N2	10/20/2008	USA	AVIAN(Green_Winged_Teal)	Avian	A	A	A	A	A	A	A	A	A	A	A
273	A/American_green_winged_teal/Wisconsin/10OS2767/2010	H6N8	09/26/2010	USA	AVIAN(Avian)	Avian	A	A	A	A	A	A	A	A	A	A	A
274	A/American_green_winged_teal/Wisconsin/10OS2847/2010	H1N1	10/2/2010	USA	AVIAN(Avian)	Avian	A	A	A	A	A	A	A	A	A	A	A
275	A/American_green_winged_teal/Wisconsin/10OS2955/2010	H5N2	10/3/2010	USA	AVIAN(Avian)	Avian	A	A	A	A	A	A	A	A	A	A	A
276	A/American_green_winged_teal/Wisconsin/10OS3127/2010	H5N2	10/20/2010	USA	AVIAN(Avian)	Avian	A	A	A	A	A	A	A	A	A	A	A
277	A/American_green_winged_teal/Wisconsin/11OS3053/2011	H6N1	09/24/2011	USA	AVIAN(Avian)	Avian	A	A	A	A	A	A	A	A	A	A	A
278	A/American_green_winged_teal/Wisconsin/11OS3376/2011	H1N1	10/15/2011	USA	AVIAN(Avian)	Avian	A	A	A	A	A	A	A	A	A	A	A
279	A/American_green_winged_teal/Wisconsin/11OS3425/2011	H12N5	10/16/2011	USA	AVIAN(Avian)	Avian	A	A	A	A	A	A	A	A	A	A	A
280	A/American_green_winged_teal/Wisconsin/11OS3431/2011	H5N2	10/16/2011	USA	AVIAN(Green_Winged_Teal)	Avian	A	A	A	A	A	A	A	A	A	A	A
281	A/American_green_winged_teal/Wisconsin/11OS3432/2011	H5N2	10/16/2011	USA	AVIAN(Green_Winged_Teal)	Avian	A	A	A	A	A	A	A	A	A	A	A
282	A/American_green_winged_teal/Wisconsin/11OS3499/2011	H10N7	10/29/2011	USA	AVIAN(Avian)	Avian	A	A	A	A	A	A	A	A	A	A	A
283	A/american_green_winged_teal/Wisconsin/11OS3551/2011	H6N2	10/29/2011	USA	AVIAN(Avian)	Avian	A	A	A	A	A	A	A	A	A	A	A
284	A/American_green_winged_teal/Wisconsin/11OS3580/2011	H12N2	10/30/2011	USA	AVIAN(Green_Winged_Teal)	Avian	A	A	A	A	A	A	A	A	A	A	A
285	A/American_green_winged_teal/Wisconsin/11OS3592/2011	H4N6	11/4/2011	USA	AVIAN(Green_Winged_Teal)	Avian	A	A	A	A	A	A	A	A	A	A	A
286	A/American_green_winged_teal/Wisconsin/12OS2994/2012	H1N1	09/27/2012	USA	AVIAN(Avian)	Avian	A	A	A	A	A	A	A	A	A	A	A
287	A/American_green_winged_teal/Wisconsin/12OS2997/2012	H4N6	09/27/2012	USA	AVIAN(Avian)	Avian	A	A	A	A	A	A	A	A	A	A	A
288	A/American_green_winged_teal/Wisconsin/12OS3031/2012	H11N9	09/29/2012	USA	AVIAN(Avian)	Avian	A	A	A	A	A	A	A	A	A	A	A
289	A/American_green_winged_teal/Wisconsin/12OS4281/2012	H4N2	10/13/2012	USA	AVIAN(Green_Winged_Teal)	Avian	A	A	A	A	A	A	A	A	A	A	A
290	A/American_green_winged_teal/Wisconsin/12OS4536/2012	H11N9	09/30/2012	USA	AVIAN(Avian)	Avian	A	A	A	A	A	A	A	A	A	A	A
291	A/American_green_winged_teal/Wisconsin/13OS3462/2013	H3N8	09/29/2013	USA	AVIAN(American_Green_Winged_Teal)	Avian	A	A	A	A	A	A	A	A	A	A	A
292	A/American_green_winged_teal/Wisconsin/13OS3465/2013	H6N8	09/29/2013	USA	AVIAN(Green_Winged_Teal)	Avian	A	A	A	A	A	A	A	A	A	A	A
293	A/American_green_winged_teal/Wisconsin/13OS3468/2013	H7N3	09/29/2013	USA	AVIAN(American_Green_Winged_Teal)	Avian	A	A	A	A	A	A	A	A	A	A	A
294	A/American_green_winged_teal/Wisconsin/2690/2009	H3N8	10/20/2009	USA	AVIAN(Green_Winged_Teal)	Avian	A	A	A	A	A	A	A	A	A	A	A
295	A/American_green_winged_teal/Wisconsin/2743/2009	H1N1	10/17/2009	USA	AVIAN(Green_Winged_Teal)	Avian	A	A	A	A	A	A	A	A	A	A	A
296	A/American_widgeon/Alaska/7MP1061/2007	H3N8	9/10/2007	USA	AVIAN(American_Wigeon)	Avian	A	A	A	A	A	A	A	A	A	A	A
297	A/American_widgeon/Interior_Alaska/1/2007	H3N8	9/6/2007	USA	AVIAN(American_Wigeon)	Avian	A	A	A	A	A	A	A	A	A	A	A
298	A/American_widgeon/Interior_Alaska/7MP1707/2007	H3N8	9/3/2007	USA	AVIAN(American_Wigeon)	Avian	A	A	A	A	A	A	A	A	A	A	A
299	A/American_widgeon/Mississippi/11OS6073/2011	H6N2	12/10/2011	USA	AVIAN(American_Wigeon)	Avian	A	A	A	A	A	A	A	A	A	A	A
300	A/American_widgeon/Mississippi/11OS6097/2011	H5N3	12/10/2011	USA	AVIAN(American_Wigeon)	Avian	A	A	A	A	A	A	A	A	A	A	A
301	A/American_wigeon/Alberta/215/1992	H3N8	08/24/1992	Canada	AVIAN(American_Wigeon)	Avian	A	A	A	A	A	A	A	A	A	A	A
302	A/American_wigeon/California/2423/2010	H6N1	10/23/2010	USA	AVIAN(Avian)	Avian	A	A	A	A	A	A	A	A	A	A	A
303	A/American_wigeon/California/2930/2011	H10N3	12/3/2011	USA	AVIAN(Avian)	Avian	A	A	A	A	A	A	A	A	A	A	A
304	A/American_wigeon/California/2997/2010	H6N1	11/17/2010	USA	AVIAN(Avian)	Avian	A	A	A	A	A	A	A	A	A	A	A
305	A/American_wigeon/California/3179/2010_mixed_	Mixed	11/27/2010	USA	AVIAN(American_Wigeon)	Avian	A	A	A	A	A	A	A	A	A	A	A
306	A/American_wigeon/California/3180/2010	H5N2	11/27/2010	USA	AVIAN(American_Wigeon)	Avian	A	A	A	A	A	A	A	A	A	A	A
307	A/American_wigeon/California/3741/2012	H6N1	10/21/2012	USA	AVIAN(American_Wigeon)	Avian	A	A	A	A	A	A	A	A	A	A	A
308	A/American_wigeon/California/6588/2008	H6N1	11/8/2008	USA	AVIAN(American_Wigeon)	Avian	A	A	A	A	A	A	A	A	A	A	A
309	A/American_wigeon/California/6610/2008	H12N5	11/8/2008	USA	AVIAN(American_Wigeon)	Avian	A	A	A	A	A	A	A	A	A	A	A
310	A/American_wigeon/California/6712/2009	mixed	10/25/2009	USA	AVIAN(American_Wigeon)	Avian	A	A	A	A	A	A	A	A	A	A	A
311	A/American_wigeon/California/8352/2008	H12N5	10/19/2008	USA	AVIAN(American_Wigeon)	Avian	A	A	A	A	A	A	A	A	A	A	A
312	A/American_wigeon/California/8363/2008	H6N1	10/19/2008	USA	AVIAN(American_Wigeon)	Avian	A	A	A	A	A	A	A	A	A	A	A
313	A/American_wigeon/California/8529/2008	H6N1	10/25/2008	USA	AVIAN(American_Wigeon)	Avian	A	A	A	A	A	A	A	A	A	A	A
314	A/American_wigeon/California/8547/2008	H6N1	10/25/2008	USA	AVIAN(American_Wigeon)	Avian	A	A	A	A	A	A	A	A	A	A	A
315	A/American_wigeon/California/8658/2008	H6N1	10/29/2008	USA	AVIAN(American_Wigeon)	Avian	A	A	A	A	A	A	A	A	A	A	A
316	A/American_wigeon/California/8670/2008	H6N1	10/29/2008	USA	AVIAN(American_Wigeon)	Avian	A	A	A	A	A	A	A	A	A	A	A
317	A/American_wigeon/California/8763/2008	H6N1	11/1/2008	USA	AVIAN(American_Wigeon)	Avian	A	A	A	A	A	A	A	A	A	A	A
318	A/American_wigeon/California/8910/2008	H6N1	11/8/2008	USA	AVIAN(American_Wigeon)	Avian	A	A	A	A	A	A	A	A	A	A	A
319	A/American_wigeon/California/9044/2008	H6N1	11/15/2008	USA	AVIAN(American_Wigeon)	Avian	A	A	A	A	A	A	A	A	A	A	A
320	A/American_wigeon/California/HKWF1174/2007	H6N1	12/5/2007	USA	AVIAN(American_Wigeon)	Avian	A	A	A	A	A	A	A	A	A	A	A
321	A/American_wigeon/California/HKWF295/2007	H6N5	10/31/2007	USA	AVIAN(American_Wigeon)	Avian	A	A	A	A	A	A	A	A	A	A	A
322	A/American_wigeon/California/HKWF353/2007	H6N1	11/3/2007	USA	AVIAN(American_Wigeon)	Avian	A	A	A	A	A	A	A	A	A	A	A
323	A/American_wigeon/California/HKWF371/2007	H6N5	10/7/2007	USA	AVIAN(American_Wigeon)	Avian	A	A	A	A	A	A	A	A	A	A	A
324	A/American_wigeon/California/HKWF42/2007	H6N1	10/21/2007	USA	AVIAN(American_Wigeon)	Avian	A	A	A	A	A	A	A	A	A	A	A
325	A/American_wigeon/California/HKWF450/2007	H4N7	11/4/2007	USA	AVIAN(American_Wigeon)	Avian	A	A	A	A	A	A	A	A	A	A	A
326	A/American_wigeon/California/HKWF541/2007	H6N5	11/7/2007	USA	AVIAN(American_Wigeon)	Avian	A	A	A	A	A	A	A	A	A	A	A
327	A/American_wigeon/California/HKWF541C/2007	H6N5	11/4/2007	USA	AVIAN(American_Wigeon)	Avian	A	A	A	A	A	A	A	A	A	A	A
328	A/American_wigeon/Interior_Alaska/9BM2501R1/2009	H3N8	7/11/2009	USA	AVIAN(Avian)	Avian	A	A	A	A	A	A	A	A	A	A	A
329	A/American_wigeon/Iowa/10OS2748/2010	H2N2	10/17/2010	USA	AVIAN(Avian)	Avian	A	A	A	A	A	A	A	A	A	A	A
330	A/American_wigeon/Louisiana/Sg_01031/2008	H4N6	11/8/2008	USA	AVIAN(Avian)	Avian	A	A	A	A	A	A	A	A	A	A	A
331	A/American_wigeon/Louisiana/Sg_01032/2008	H6N2	11/9/2008	USA	AVIAN(Avian)	Avian	A	A	A	A	A	A	A	A	A	A	A
332	A/American_wigeon/Minnesota/Sg_01067/2008	H3N8	10/12/2008	USA	AVIAN(Avian)	Avian	A	A	A	A	A	A	A	A	A	A	A
333	A/American_wigeon/Missouri/10OS4752/2010	H6N1	12/12/2010	USA	AVIAN(Avian)	Avian	A	A	A	A	A	A	A	A	A	A	A
334	A/American_wigeon/New_Brunswick/04487/2007	H3N8	9/4/2007	Canada	AVIAN(Avian)	Avian	A	A	A	A	A	A	A	A	A	A	A
335	A/American_wigeon/New_Brunswick/04488/2007	H3N8	9/4/2007	Canada	AVIAN(Avian)	Avian	A	A	A	A	A	A	A	A	A	A	A
336	A/American_wigeon/New_Brunswick/04489/2007	H3N8	9/4/2007	Canada	AVIAN(Avian)	Avian	A	A	A	A	A	A	A	A	A	A	A
337	A/American_wigeon/New_Brunswick/04490/2007	H3N8	9/4/2007	Canada	AVIAN(Avian)	Avian	A	A	A	A	A	A	A	A	A	A	A
338	A/American_wigeon/New_Brunswick/04491/2007	H3N8	9/4/2007	Canada	AVIAN(American_Wigeon)	Avian	A	A	A	A	A	A	A	A	A	A	A
339	A/American_wigeon/New_Brunswick/04492/2007	H3N8	9/4/2007	Canada	AVIAN(American_Wigeon)	Avian	A	A	A	A	A	A	A	A	A	A	A
340	A/American_wigeon/New_Brunswick/04493/2007	H3N8	9/4/2007	Canada	AVIAN(American_Wigeon)	Avian	A	A	A	A	A	A	A	A	A	A	A
341	A/American_wigeon/New_Brunswick/04494/2007	H3N8	9/4/2007	Canada	AVIAN(American_Wigeon)	Avian	A	A	A	A	A	A	A	A	A	A	A
342	A/American_wigeon/New_Brunswick/04497/2007	H3N8	9/4/2007	Canada	AVIAN(American_Wigeon)	Avian	A	A	A	A	A	A	A	A	A	A	A
343	A/American_wigeon/New_Brunswick/04500/2007	H3N8	9/4/2007	Canada	AVIAN(American_Wigeon)	Avian	A	A	A	A	A	A	A	A	A	A	A
344	A/aquatic_bird/India/NIV_17095/2007	H11N1	12/23/2007	India	AVIAN(Aquatic_Bird)	Avian	A	A	A	A	A	A	A	A	A	A	A
345	A/aquatic_bird/Korea/CN17/2009	H6N2	Nov-09	South_Korea	AVIAN(Aquatic_Bird)	Avian	A	A	A	A	A	A	A	A	A	A	A
346	A/aquatic_bird/Korea/CN20/2009	H6N1	Nov-09	South_Korea	AVIAN(Aquatic_Bird)	Avian	A	A	A	A	A	A	A	A	A	A	A
347	A/aquatic_bird/Korea/CN9/2009	H6N8	Nov-09	South_Korea	AVIAN(Aquatic_Bird)	Avian	A	A	A	A	A	A	A	A	A	A	A
348	A/aquatic_bird/Korea/w113/2006	H5N2	Nov-06	South_Korea	AVIAN(Aquatic_Bird)	Avian	A	A	A	A	A	A	A	A	A	A	A
349	A/aquatic_bird/Korea/w120/2006	H5N2	Nov-06	South_Korea	AVIAN(Avian)	Avian	A	A	A	A	A	A	A	A	A	A	A
350	A/aquatic_bird/Korea/w121/2006	H5N2	Nov-06	South_Korea	AVIAN(Aquatic_Bird)	Avian	A	A	A	A	A	A	A	A	A	A	A
351	A/aquatic_bird/Korea/w125/2006	H5N2	Nov-06	South_Korea	AVIAN(Aquatic_Bird)	Avian	A	A	A	A	A	A	A	A	A	A	A
352	A/aquatic_bird/Korea/w132/2006	H5N2	Dec-06	South_Korea	AVIAN(Aquatic_Bird)	Avian	A	A	A	A	A	A	A	A	A	A	A
353	A/aquatic_bird/Korea/w161/2007	H5N2	Jan-07	South_Korea	AVIAN(Aquatic_Bird)	Avian	A	A	A	A	A	A	A	A	A	A	A
354	A/aquatic_bird/Korea/w163/2007	H5N2	Jan-07	South_Korea	AVIAN(Aquatic_Bird)	Avian	A	A	A	A	A	A	A	A	A	A	A
355	A/aquatic_bird/Korea/w164/2007	H5N2	Jan-07	South_Korea	AVIAN(Aquatic_Bird)	Avian	A	A	A	A	A	A	A	A	A	A	A
356	A/aquatic_bird/Korea/w191/2007	H5N2	Oct-07	South_Korea	AVIAN(Aquatic_Bird)	Avian	A	A	A	A	A	A	A	A	A	A	A
357	A/aquatic_bird/Korea/w193/2007	H5N2	Oct-07	South_Korea	AVIAN(Aquatic_Bird)	Avian	A	A	A	A	A	A	A	A	A	A	A
358	A/aquatic_bird/Korea/w198/2007	H5N2	Oct-07	South_Korea	AVIAN(Aquatic_Bird)	Avian	A	A	A	A	A	A	A	A	A	A	A
359	A/aquatic_bird/Korea/w200/2007	H5N2	Nov-07	South_Korea	AVIAN(Aquatic_Bird)	Avian	A	A	A	A	A	A	A	A	A	A	A
360	A/aquatic_bird/Korea/w202/2007	H5N2	Nov-07	South_Korea	AVIAN(Aquatic_Bird)	Avian	A	A	A	A	A	A	A	A	A	A	A
361	A/aquatic_bird/Korea/w208/2007	H5N2	Nov-07	South_Korea	AVIAN(Aquatic_Bird)	Avian	A	A	A	A	A	A	A	A	A	A	A
362	A/aquatic_bird/Korea/w211/2007	H5N2	Nov-07	South_Korea	AVIAN(Aquatic_Bird)	Avian	A	A	A	A	A	A	A	A	A	A	A
363	A/aquatic_bird/Korea/w216/2007	H5N2	Nov-07	South_Korea	AVIAN(Aquatic_Bird)	Avian	A	A	A	A	A	A	A	A	A	A	A
364	A/aquatic_bird/Korea/w217/2007	H5N2	Nov-07	South_Korea	AVIAN(Aquatic_Bird)	Avian	A	A	A	A	A	A	A	A	A	A	A
365	A/aquatic_bird/Korea/w218/2007	H5N2	Nov-07	South_Korea	AVIAN(Aquatic_Bird)	Avian	A	A	A	A	A	A	A	A	A	A	A
366	A/aquatic_bird/Korea/w221/2007	H5N2	Nov-07	South_Korea	AVIAN(Aquatic_Bird)	Avian	A	A	A	A	A	A	A	A	A	A	A
367	A/aquatic_bird/Korea/w222/2007	H5N2	Nov-07	South_Korea	AVIAN(Aquatic_Bird)	Avian	A	A	A	A	A	A	A	A	A	A	A
368	A/aquatic_bird/Korea/w231/2007	H5N2	Nov-07	South_Korea	AVIAN(Aquatic_Bird)	Avian	A	A	A	A	A	A	A	A	A	A	A
369	A/aquatic_bird/Korea/w234/2007	H5N2	Nov-07	South_Korea	AVIAN(Aquatic_Bird)	Avian	A	A	A	A	A	A	A	A	A	A	A
370	A/aquatic_bird/Korea/w235/2007	H5N2	Nov-07	South_Korea	AVIAN(Aquatic_Bird)	Avian	A	A	A	A	A	A	A	A	A	A	A
371	A/aquatic_bird/Korea/w54/2005	H5N2	Nov-05	South_Korea	AVIAN(Aquatic_Bird)	Avian	A	A	H	A	A	A	A	A	A	A	A
372	A/aquatic_bird/Korea/W69/2005	H6N5	Nov-05	South_Korea	AVIAN(Bird)	Avian	A	A	A	A	A	A	A	A	A	A	A
373	A/aquatic_bird/Korea/w96/2005	H5N2	Dec-05	South_Korea	AVIAN(Aquatic_Bird)	Avian	A	A	H	A	A	A	A	A	A	A	A
374	A/Armenian_gull/Republic_of_Georgia/2/2012	H13N2	11/1/2012	Georgia	AVIAN(Armenian_Gull)	Avian	A	A	A	A	A	A	A	A	A	A	A
375	A/avian/Delaware_Bay/226/2006	H7N3	05/22/2006	USA	AVIAN(Avian)	Avian	A	A	A	A	A	A	A	A	A	A	A
376	A/avian/Israel/232/2001	H10N7	Feb-01	Israel	AVIAN(Bird)	Avian	A	A	A	A	A	A	A	A	A	A	A
377	A/avian/Israel/297/2001	H10N7	Apr-01	Israel	AVIAN(Bird)	Avian	A	A	A	A	A	A	A	A	A	A	A
378	A/chicken/Bangladesh/10401/2011	H9N2	02/19/2011	Bangladesh	AVIAN(Chicken)	Avian	A	A	A	A	A	A	A	A	A	A	A
379	A/chicken/Bangladesh/10450/2011	H9N2	02/19/2011	Bangladesh	AVIAN(Chicken)	Avian	A	A	A	A	A	A	A	A	A	A	A
380	A/avian/Israel/320/2001	H6N2	Mar-01	Israel	AVIAN(Bird)	Avian	A	A	A	A	A	A	A	A	A	A	A
381	A/chicken/Bangladesh/10897/2011	H9N2	05/29/2011	Bangladesh	AVIAN(Chicken)	Avian	A	A	A	A	A	A	A	A	A	A	A
382	A/avian/Israel/824/2005	H10N2	Jun-05	Israel	AVIAN(Bird)	Avian	A	A	A	A	A	A	A	A	A	A	A
383	A/avian/Japan/8KI0040/2008	H3N5	10/8/2008	Japan	AVIAN(Avian)	Avian	A	A	A	A	A	A	A	A	A	A	A
384	A/avian/Japan/8KI0068/2008	H3N6	10/8/2008	Japan	AVIAN(Avian)	Avian	A	A	A	A	A	A	A	A	A	A	A
385	A/avian/Japan/8KI0102/2008	H3N8	10/8/2008	Japan	AVIAN(Avian)	Avian	A	A	A	A	A	A	A	A	A	A	A
386	A/avian/Japan/8KI0135/2008	H6N5	10/8/2008	Japan	AVIAN(Avian)	Avian	A	A	A	A	A	A	A	A	A	A	A
387	A/avian/Japan/8KI0148/2008	H4N2	10/8/2008	Japan	AVIAN(Avian)	Avian	A	A	A	A	A	A	A	A	A	A	A
388	A/avian/Japan/8KI0150/2008	H3N8	10/8/2008	Japan	AVIAN(Avian)	Avian	A	A	A	A	A	A	A	A	A	A	A
389	A/avian/Japan/8KI0162/2008	H3N8	10/8/2008	Japan	AVIAN(Avian)	Avian	A	A	A	A	A	A	A	A	A	A	A
390	A/avian/Japan/8KI0184/2008	H4N6	10/8/2008	Japan	AVIAN(Avian)	Avian	A	A	A	A	A	A	A	A	A	A	A
391	A/avian/Japan/8KI0185/2008	H4N6	10/8/2008	Japan	AVIAN(Avian)	Avian	A	A	A	A	A	A	A	A	A	A	A
392	A/avian/Massachusetts/25756/1990	H2N2	4/3/1990	USA	AVIAN(Avian)	Avian	A	A	A	A	A	A	A	A	A	A	A
393	A/avian/New_York/466812/2006	H5N2	2006	USA	AVIAN(Bird)	Avian	A	A	A	A	A	A	A	A	A	A	A
394	A/baikal_teal/Korea/Donglim3/2014	H5N8	01/17/2014	South_Korea	AVIAN(Baikal_Teal)	Avian	A	A	A	A	A	A	A	A	A	A	A
395	A/chicken/Afghanistan/1573_47/2006	H5N1	2006	Afghanistan	AVIAN(Chicken)	Avian	A	A	A	A	A	A	A	A	A	A	A
396	A/chicken/Bangladesh/11154/2011	H9N2	06/28/2011	Bangladesh	AVIAN(Chicken)	Avian	A	A	A	A	A	A	A	A	A	A	A
397	A/baikal_teal/Xianghai/426/2011	H5N2	Oct-11	China	AVIAN(Baikal_Teal)	Avian	A	A	A	A	A	A	A	A	A	A	A
398	A/chicken/Afghanistan/1573_65/2006	H5N1	2006	Afghanistan	AVIAN(Chicken)	Avian	A	A	A	A	A	A	A	A	A	A	A
399	A/barnacle_goose/Netherlands/1/2005	H6N2	2005	Netherlands	AVIAN(Barnacle_Goose)	Avian	A	A	A	A	A	A	A	A	A	A	A
400	A/bean_goose/Korea/SH20_17/2008	H7N3	Dec-08	South_Korea	AVIAN(Goose)	Avian	A	A	A	A	A	A	A	A	A	A	A
401	A/chicken/Afghanistan/1573_7/2006	H5N1	2006	Afghanistan	AVIAN(Chicken)	Avian	A	A	A	A	A	A	A	A	A	A	A
402	A/Bewick's_swan/Netherlands/1/2007	H1N5	2007	Netherlands	AVIAN(Bewick'S_Swan)	Avian	A	A	A	A	A	A	A	A	A	A	A
403	A/chicken/Bangladesh/11315/2011	H9N2	06/30/2011	Bangladesh	AVIAN(Chicken)	Avian	A	A	H	A	A	A	A	A	A	A	A
404	A/chicken/Bangladesh/18224/2012	H9N2	10/21/2012	Bangladesh	AVIAN(Chicken)	Avian	A	A	A	A	A	A	A	A	A	A	A
405	A/chicken/Bangladesh/18276/2012	H9N2	10/21/2012	Bangladesh	AVIAN(Chicken)	Avian	A	A	A	A	A	A	A	A	A	A	A
406	A/chicken/Bangladesh/18301/2012	H9N2	10/21/2012	Bangladesh	AVIAN(Chicken)	Avian	A	A	A	A	A	A	A	A	A	A	A
407	A/black_duck/Alabama/748/1975	H6N2	1975	USA	AVIAN(Black_Duck)	Avian	A	A	A	A	A	A	A	A	A	A	A
408	A/black_duck/AUS/4045/1980	H6N5	09/27/1980	Australia	AVIAN(Avian)	Avian	A	A	A	A	A	A	H	A	A	A	A
409	A/black_duck/AUS/751/1978	H3N8	01/26/1978	Australia	AVIAN(Avian)	Avian	A	A	A	A	A	A	H	A	A	A	A
410	A/black_duck/Maryland/415/2001	H7N3	08/30/2001	USA	AVIAN(Black_Duck)	Avian	A	A	A	A	A	A	A	A	A	A	A
411	A/black_duck/Maryland/834/2002	H4N8	08/28/2002	USA	AVIAN(Black_Duck)	Avian	A	A	A	A	A	A	A	A	A	A	A
412	A/black_duck/Maryland/839/2002	mixed	08/28/2002	USA	AVIAN(Black_Duck)	Avian	A	A	A	A	A	A	A	A	A	A	A
413	A/black_duck/New_Jersey/1580/1978	H2N3	2/4/1978	USA	AVIAN(Black_Duck)	Avian	A	A	A	A	A	A	A	A	A	A	A
414	A/black_duck/New_York/184/1988	H5N2	1988	USA	AVIAN(Black_Duck)	Avian	A	A	A	A	A	A	A	A	A	A	A
415	A/black_duck/Ohio/101/1986	H6N2	10/24/1986	USA	AVIAN(Black_Duck)	Avian	A	A	A	A	A	A	A	A	A	A	A
416	A/black_duck/Ohio/161/1999	H11N9	1999	USA	AVIAN(Black_Duck)	Avian	A	A	A	A	A	A	A	A	A	A	A
417	A/black_duck/Ohio/194/1986	H11N1	11/6/1986	USA	AVIAN(Black_Duck)	Avian	A	A	A	A	A	A	A	A	A	A	A
418	A/black_duck/Ohio/195/1990	mixed	1990	USA	AVIAN(Black_Duck)	Avian	A	A	A	A	A	A	A	A	A	A	A
419	A/black_duck/Ohio/239/1986	H11N9	11/7/1986	USA	AVIAN(Black_Duck)	Avian	A	A	A	A	A	A	A	A	A	A	A
420	A/black_duck/Ohio/95/1993	H1N1	10/15/1993	USA	AVIAN(Black_Duck)	Avian	A	A	A	A	A	A	A	A	A	A	A
421	A/black_duck/Perth/699/1978	H3N8	01/26/1978	Australia	AVIAN(Black_Duck)	Avian	A	A	A	A	A	A	H	A	A	A	A
422	A/black_duck/Western_Australia/4954/1983	H3N8	1983	Australia	AVIAN(Black_Duck)	Avian	A	A	A	A	A	A	H	A	A	A	A
423	A/black_duck/Western_Australia/702/1978	H3N8	1978	Australia	AVIAN(Duck)	Avian	A	A	A	A	A	A	H	A	A	A	A
424	A/black_headed_gull/Iceland/1298/2011	H10N5	10/23/2011	Iceland	AVIAN(Black_Headed_Gull)	Avian	A	A	A	A	A	A	A	A	A	A	A
425	A/black_headed_gull/Iceland/713/2010	H16N3	09/13/2010	Iceland	AVIAN(Avian)	Avian	A	A	A	A	A	A	A	A	A	A	A
426	A/black_headed_gull/Netherlands/1/2005	H6N8	2005	Netherlands	AVIAN(Black_Headed_Gull)	Avian	A	A	A	A	A	A	A	A	A	A	A
427	A/black_headed_gull/Netherlands/1/2006	H4N5	2006	Netherlands	AVIAN(Black_Headed_Gull)	Avian	A	A	A	A	A	A	A	A	A	A	A
428	A/black_headed_gull/Netherlands/40/2009	H11N9	11/20/2009	Netherlands	AVIAN(Black_Headed_Gull)	Avian	A	A	A	A	A	A	A	A	A	A	A
429	A/black_headed_gull/Republic_of_Georgia/1/2011	H13N8	04/19/2011	Georgia	AVIAN(Black_Headed_Gull)	Avian	A	A	A	A	A	A	A	A	A	A	A
430	A/black_headed_gull/Republic_of_Georgia/1/2012	H13N6	01/16/2012	Georgia	AVIAN(Black_Headed_Gull)	Avian	A	A	A	A	A	A	A	A	A	A	A
431	A/black_headed_gull/Republic_of_Georgia/2/2011	H9N1	04/19/2011	Georgia	AVIAN(Black_Headed_Gull)	Avian	A	A	A	A	A	A	A	A	A	A	A
432	A/black_headed_gull/Republic_of_Georgia/2/2012	H13N6	1/9/2012	Georgia	AVIAN(Black_Headed_Gull)	Avian	A	A	A	A	A	A	A	A	A	A	A
433	A/black_headed_gull/Republic_of_Georgia/3/2011	H13N8	04/19/2011	Georgia	AVIAN(Black_Headed_Gull)	Avian	A	A	A	A	A	A	A	A	A	A	A
434	A/black_headed_gull/Republic_of_Georgia/4/2011	H13N8	04/19/2011	Georgia	AVIAN(Black_Headed_Gull)	Avian	A	A	A	A	A	A	A	A	A	A	A
435	A/black_headed_gull/Republic_of_Georgia/4/2012	H16N3	1/9/2012	Georgia	AVIAN(Black_Headed_Gull)	Avian	A	A	A	A	A	A	A	A	A	A	A
436	A/black_headed_gull/Republic_of_Georgia/5/2011	H9N3	5/1/2011	Georgia	AVIAN(Black_Headed_Gull)	Avian	A	A	A	A	A	A	A	A	A	A	A
437	A/black_headed_gull/Republic_of_Georgia/6/2011	H13N8	04/19/2011	Georgia	AVIAN(Black_Headed_Gull)	Avian	A	A	A	A	A	A	A	A	A	A	A
438	A/black_headed_gull/Republic_of_Georgia/7/2011	H13N6	11/14/2011	Georgia	AVIAN(Black_Headed_Gull)	Avian	A	A	A	A	A	A	A	A	A	A	A
439	A/black_headed_gull/Republic_of_Georgia/7/2012	H2N7	01/23/2012	Georgia	AVIAN(Black_Headed_Gull)	Avian	A	A	A	A	A	A	A	A	A	A	A
440	A/black_headed_gull/Republic_of_Georgia/8/2011	H9N3	5/1/2011	Georgia	AVIAN(Black_Headed_Gull)	Avian	A	A	A	A	A	A	A	A	A	A	A
441	A/black_headed_gull/Republic_of_Georgia/8/2012	H2N7	1/2/2012	Georgia	AVIAN(Black_Headed_Gull)	Avian	A	A	A	A	A	A	A	A	A	A	A
442	A/black_headed_gull/Republic_of_Georgia/9/2011	H13N8	12/6/2011	Georgia	AVIAN(Black_Headed_Gull)	Avian	A	A	A	A	A	A	A	A	A	A	A
443	A/black_headed_gull/Republic_of_Georgia/9/2012	H2N5	02/22/2012	Georgia	AVIAN(Black_Headed_Gull)	Avian	A	A	A	A	A	A	A	A	A	A	A
444	A/black_headed_gull/Sweden/74342/2008	H13N8	07/21/2008	Sweden	AVIAN(Black_Headed_Gull)	Avian	A	A	A	A	A	A	A	A	A	A	A
445	A/black_legged_kittiwake/Quebec/02838_1/2009	H13N6	08/18/2009	Canada	AVIAN(Gull)	Avian	A	A	A	A	A	A	A	A	A	A	A
446	A/black_scoter/New_Brunswick/00002/2009	H3N8	5/2/2009	Canada	AVIAN(Avian)	Avian	A	A	A	A	A	A	A	A	A	A	A
447	A/black_scoter/New_Brunswick/00003/2009	H7N6	2/5/2009	Canada	AVIAN(Black_Scoter)	Avian	A	A	A	A	A	A	A	A	A	A	A
448	A/black_scoter/New_Brunswick/00010/2009	H7N6	5/2/2009	Canada	AVIAN(Avian)	Avian	A	A	A	A	A	A	A	A	A	A	A
449	A/black_scoter/New_Brunswick/00014/2009	H7N6	5/2/2009	Canada	AVIAN(Avian)	Avian	A	A	A	A	A	A	A	A	A	A	A
450	A/black_scoter/Wisconsin/11OS4260/2011	H3N2	10/24/2011	USA	AVIAN(Black_Scoter)	Avian	A	A	A	A	A	A	A	A	A	A	A
451	A/blue_goose/WI/711/1975	H5N2	1975	USA	AVIAN(Goose)	Avian	A	A	A	A	A	A	A	A	A	A	A
452	A/chicken/Afghanistan/1573_92/2006	H5N1	2006	Afghanistan	AVIAN(Chicken)	Avian	A	A	A	A	A	A	A	A	A	A	A
453	A/blue_winged_teal/ALB/136/1990	H4N3	08/22/1990	Canada	AVIAN(Avian)	Avian	A	A	A	A	A	A	A	A	A	A	A
454	A/blue_winged_teal/ALB/243/1977	H4N6	08/27/1977	Canada	AVIAN(Avian)	Avian	A	A	A	A	A	A	A	A	A	A	A
455	A/blue_winged_teal/ALB/266/1982	H6N6	08/13/1982	Canada	AVIAN(Blue_Winged_Teal)	Avian	A	A	A	A	A	A	A	A	A	A	A
456	A/blue_winged_teal/ALB/293/1994	H4N6	7/1/1994	Canada	AVIAN(Blue_Winged_Teal)	Avian	A	A	A	A	A	A	A	A	A	A	A
457	A/blue_winged_teal/ALB/295/1977	H7N3	9/1/1977	Canada	AVIAN(Blue_Winged_Teal)	Avian	A	A	A	A	A	A	A	A	A	A	A
458	A/blue_winged_teal/ALB/452/1983	H3N1	8/12/1983	Canada	AVIAN(Blue_Winged_Teal)	Avian	A	A	A	A	A	A	A	A	A	A	A
459	A/blue_winged_teal/ALB/48/1978	H6N5	8/7/1978	Canada	AVIAN(Blue_Winged_Teal)	Avian	A	A	A	A	A	A	A	A	A	A	A
460	A/blue_winged_teal/ALB/569/1985	H3N8	08/22/1985	Canada	AVIAN(Blue_Winged_Teal)	Avian	A	A	A	A	A	A	A	A	A	A	A
461	A/blue_winged_teal/ALB/580/1979	H4N2	8/11/1979	Canada	AVIAN(Avian)	Avian	A	A	A	A	A	A	A	A	A	A	A
462	A/blue_winged_teal/ALB/685/1982	H6N4	08/20/1982	Canada	AVIAN(Blue_Winged_Teal)	Avian	A	A	A	A	A	A	A	A	A	A	A
463	A/blue_winged_teal/ALB/69/1985	H6N2	08/13/1985	Canada	AVIAN(Blue_Winged_Teal)	Avian	A	A	A	A	A	A	A	A	A	A	A
464	A/blue_winged_teal/ALB/778/1978	H10N3	8/8/1978	Canada	AVIAN(Blue_Winged_Teal)	Avian	A	A	A	A	A	A	A	A	A	A	A
465	A/blue_winged_teal/Alberta/121/1990	H4N6	08/27/1990	Canada	AVIAN(Blue_Winged_Teal)	Avian	A	A	A	A	A	A	A	A	A	A	A
466	A/blue_winged_teal/Alberta/130/1987	H3N8	8/12/1987	Canada	AVIAN(Blue_Winged_Teal)	Avian	A	A	A	A	A	A	A	A	A	A	A
467	A/blue_winged_teal/Alberta/141/1992	H1N1	12/1/1992	Canada	AVIAN(Blue_Winged_Teal)	Avian	A	A	A	A	A	A	A	A	A	A	A
468	A/blue_winged_teal/Alberta/142/1992	H6N8	08/16/1992	Canada	AVIAN(Avian)	Avian	A	A	A	A	A	A	A	A	A	A	A
469	A/blue_winged_teal/Alberta/212/1984	H1N1	8/9/1984	Canada	AVIAN(Blue_Winged_Teal)	Avian	A	A	A	A	A	A	A	A	A	A	A
470	A/blue_winged_teal/Alberta/221/1978	H3N8	8/7/1978	Canada	AVIAN(Blue_Winged_Teal)	Avian	A	A	A	A	A	A	A	A	A	A	A
471	A/blue_winged_teal/Alberta/222/2005	H3N8	8/10/2005	Canada	AVIAN(Blue_Winged_Teal)	Avian	A	A	A	A	A	A	A	A	A	A	A
472	A/blue_winged_teal/Alberta/271/2007	H10N7	8/4/2007	Canada	AVIAN(Avian)	Avian	A	A	A	A	A	A	A	A	A	A	A
473	A/blue_winged_teal/Alberta/293/2003	H4N6	08/13/2003	Canada	AVIAN(Avian)	Avian	A	A	A	A	A	A	A	A	A	A	A
474	A/blue_winged_teal/Alberta/346/2007	H4N3	08/28/2007	Canada	AVIAN(Blue_Winged_Teal)	Avian	A	A	A	A	A	A	A	A	A	A	A
475	A/blue_winged_teal/Alberta/366/2007	H3N8	08/28/2007	Canada	AVIAN(Blue_Winged_Teal)	Avian	A	A	A	A	A	A	A	A	A	A	A
476	A/blue_winged_teal/Alberta/427/1986	H4N6	08/15/1986	Canada	AVIAN(Blue_Winged_Teal)	Avian	A	A	A	A	A	A	A	A	A	A	A
477	A/blue_winged_teal/Alberta/599/1986	H6N2	08/20/1986	Canada	AVIAN(Avian)	Avian	A	A	A	A	A	A	A	A	A	A	A
478	A/blue_winged_teal/Alberta/69/1987	H1N1	8/5/1987	Canada	AVIAN(Blue_Winged_Teal)	Avian	A	A	A	A	A	A	A	A	A	A	A
479	A/blue_winged_teal/Canada/3231/2011	H4N8	08/29/2011	Canada	AVIAN(Blue_Winged_Teal)	Avian	A	A	A	A	A	A	A	A	A	A	A
480	A/blue_winged_teal/Canada/3233/2011	H3N8	08/29/2011	Canada	AVIAN(Blue_Winged_Teal)	Avian	A	A	A	A	A	A	A	A	A	A	A
481	A/blue_winged_teal/Canada/3237/2011	H4N6	09/19/2011	Canada	AVIAN(Blue_Winged_Teal)	Avian	A	A	A	A	A	A	A	A	A	A	A
482	A/blue_winged_teal/Canada/3239/2011	H4N6	09/19/2011	Canada	AVIAN(Blue_Winged_Teal)	Avian	A	A	A	A	A	A	A	A	A	A	A
483	A/blue_winged_teal/Canada/3240/2011	H4N6	09/19/2011	Canada	AVIAN(Blue_Winged_Teal)	Avian	A	A	A	A	A	A	A	A	A	A	A
484	A/blue_winged_teal/Canada/3241/2011	H4N6	09/19/2011	Canada	AVIAN(Blue_Winged_Teal)	Avian	A	A	A	A	A	A	A	A	A	A	A
485	A/blue_winged_teal/Canada/3244/2011	H3N8	09/19/2011	Canada	AVIAN(Blue_Winged_Teal)	Avian	A	A	A	A	A	A	A	A	A	A	A
486	A/blue_winged_teal/Canada/3264/2011	H3N8	09/22/2011	Canada	AVIAN(Blue_Winged_Teal)	Avian	A	A	A	A	A	A	A	A	A	A	A
487	A/blue_winged_teal/Canada/3285/2011	H3N8	09/24/2011	Canada	AVIAN(Blue_Winged_Teal)	Avian	A	A	A	A	A	A	A	A	A	A	A
488	A/blue_winged_teal/Canada/3286/2011	H3N8	09/24/2011	Canada	AVIAN(Blue_Winged_Teal)	Avian	A	A	A	A	A	A	A	A	A	A	A
489	A/blue_winged_teal/Canada/3287/2011	H3N8	09/24/2011	Canada	AVIAN(Blue_Winged_Teal)	Avian	A	A	A	A	A	A	A	A	A	A	A
490	A/blue_winged_teal/Canada/3288/2011	H3N8	09/24/2011	Canada	AVIAN(Blue_Winged_Teal)	Avian	A	A	A	A	A	A	A	A	A	A	A
491	A/blue_winged_teal/Canada/3289/2011	H3N8	09/24/2011	Canada	AVIAN(Blue_Winged_Teal)	Avian	A	A	A	A	A	A	A	A	A	A	A
492	A/blue_winged_teal/Canada/3296/2011	H11N2	09/24/2011	Canada	AVIAN(Blue_Winged_Teal)	Avian	A	A	A	A	A	A	A	A	A	A	A
493	A/blue_winged_teal/Canada/3300/2011	H4N6	09/25/2011	Canada	AVIAN(Blue_Winged_Teal)	Avian	A	A	A	A	A	A	A	A	A	A	A
494	A/blue_winged_teal/Canada/3301/2011	H4N6	09/25/2011	Canada	AVIAN(Blue_Winged_Teal)	Avian	A	A	A	A	A	A	A	A	A	A	A
495	A/blue_winged_teal/Canada/3304/2011	H4N6	09/25/2011	Canada	AVIAN(Blue_Winged_Teal)	Avian	A	A	A	A	A	A	A	A	A	A	A
496	A/blue_winged_teal/Canada/3305/2011	H4N6	09/25/2011	Canada	AVIAN(Blue_Winged_Teal)	Avian	A	A	A	A	A	A	A	A	A	A	A
497	A/blue_winged_teal/Guatemala/CIP049_01/2008	H7N9	2/7/2008	Guatemala	AVIAN(Blue_Winged_Teal)	Avian	A	A	A	A	A	A	A	A	A	A	A
498	A/blue_winged_teal/Guatemala/CIP049_03/2009	H11N2	11/11/2009	Guatemala	AVIAN(Blue_Winged_Teal)	Avian	A	A	A	A	A	A	A	A	A	A	A
499	A/blue_winged_teal/Guatemala/CIP049_04/2010	H8N4	01/31/2010	Guatemala	AVIAN(Blue_Winged_Teal)	Avian	A	A	A	A	A	A	A	A	A	A	A
500	A/blue_winged_teal/Guatemala/CIP049_05/2010	H3N8	01/31/2010	Guatemala	AVIAN(Blue_Winged_Teal)	Avian	A	A	A	A	A	A	A	A	A	A	A
501	A/blue_winged_teal/Guatemala/CIP049_06/2010	H8N4	01/31/2010	Guatemala	AVIAN(Blue_Winged_Teal)	Avian	A	A	A	A	A	A	A	A	A	A	A
502	A/blue_winged_teal/Guatemala/CIP049_08/2010	H5N3	01/31/2010	Guatemala	AVIAN(Blue_Winged_Teal)	Avian	A	A	A	A	A	A	A	A	A	A	A
503	A/blue_winged_teal/Guatemala/CIP049_09/2010	H5N3	01/31/2010	Guatemala	AVIAN(Blue_Winged_Teal)	Avian	A	A	A	A	A	A	A	A	A	A	A
504	A/blue_winged_teal/Guatemala/CIP049_10/2009	H11N2	11/11/2009	Guatemala	AVIAN(Blue_Winged_Teal)	Avian	A	A	A	A	A	A	A	A	A	A	A
505	A/blue_winged_teal/Guatemala/CIP049_11/2009	H11N2	11/11/2009	Guatemala	AVIAN(Blue_Winged_Teal)	Avian	A	A	A	A	A	A	A	A	A	A	A
506	A/blue_winged_teal/Guatemala/CIP049_12/2010	H5N4	01/31/2010	Guatemala	AVIAN(Blue_Winged_Teal)	Avian	A	A	A	A	A	A	A	A	A	A	A
507	A/blue_winged_teal/Guatemala/CIP049_13/2010	H5N4	01/31/2010	Guatemala	AVIAN(Blue_Winged_Teal)	Avian	A	A	A	A	A	A	A	A	A	A	A
508	A/blue_winged_teal/Guatemala/CIP049_14/2010	H8N4	01/31/2010	Guatemala	AVIAN(Blue_Winged_Teal)	Avian	A	A	A	A	A	A	A	A	A	A	A
509	A/blue_winged_teal/Guatemala/CIP049_15/2010	H8N4	01/31/2010	Guatemala	AVIAN(Blue_Winged_Teal)	Avian	A	A	A	A	A	A	A	A	A	A	A
510	A/blue_winged_teal/Guatemala/CIP049H106_62/2011	H14N6	12/15/2011	Guatemala	AVIAN(Blue_Winged_Teal)	Avian	A	A	A	A	A	A	A	A	A	A	A
511	A/blue_winged_teal/Illinois/10OS1546/2010	H3N6	9/4/2010	USA	AVIAN(Avian)	Avian	A	A	A	A	A	A	A	A	A	A	A
512	A/blue_winged_teal/Illinois/10OS1561/2010	H4N6	9/4/2010	USA	AVIAN(Avian)	Avian	A	A	A	A	A	A	A	A	A	A	A
513	A/blue_winged_teal/Illinois/10OS1562/2010	H4N6	9/4/2010	USA	AVIAN(Avian)	Avian	A	A	A	A	A	A	A	A	A	A	A
514	A/blue_winged_teal/Illinois/10OS1563/2010	H4N6	9/4/2010	USA	AVIAN(Avian)	Avian	A	A	A	A	A	A	A	A	A	A	A
515	A/blue_winged_teal/Illinois/10OS2988/2010	H4N6	09/19/2010	USA	AVIAN(Avian)	Avian	A	A	A	A	A	A	A	A	A	A	A
516	A/blue_winged_teal/Illinois/11OS4176/2011	H11N9	10/22/2011	USA	AVIAN(Blue_Winged_Teal)	Avian	A	A	A	A	A	A	A	A	A	A	A
517	A/blue_winged_teal/Illinois/12OS2929/2012	H3N8	9/8/2012	USA	AVIAN(Blue_Winged_Teal)	Avian	A	A	A	A	A	A	A	A	A	A	A
518	A/blue_winged_teal/Illinois/12OS2951/2012	H11N3	9/8/2012	USA	AVIAN(Blue_Winged_Teal)	Avian	A	A	A	A	A	A	A	A	A	A	A
519	A/blue_winged_teal/Illinois/12OS2986/2012	H3N8	9/8/2012	USA	AVIAN(Blue_Winged_Teal)	Avian	A	A	A	A	A	A	A	A	A	A	A
520	A/blue_winged_teal/Illinois/12OS4788/2012	H1N1	10/20/2012	USA	AVIAN(Blue_Winged_Teal)	Avian	A	A	A	A	A	A	A	A	A	A	A
521	A/blue_winged_teal/Iowa/10OS2411/2010	H3N8	09/18/2010	USA	AVIAN(Avian)	Avian	A	A	A	A	A	A	A	A	A	A	A
522	A/blue_winged_teal/Iowa/10OS2624/2010	H3N2	09/18/2010	USA	AVIAN(Avian)	Avian	A	A	A	A	A	A	A	A	A	A	A
523	A/blue_winged_teal/Iowa/10OS2639/2010	H3N8	09/18/2010	USA	AVIAN(Avian)	Avian	A	A	A	A	A	A	A	A	A	A	A
524	A/blue_winged_teal/Iowa/10OS2649/2010	H3N6	09/18/2010	USA	AVIAN(Avian)	Avian	A	A	A	A	A	A	A	A	A	A	A
525	A/blue_winged_teal/Iowa/13OS2316/2013	H7N3	09/21/2013	USA	AVIAN(Blue_Winged_Teal)	Avian	A	A	A	A	A	A	A	A	A	A	A
526	A/blue_winged_teal/Iowa/13OS2337/2013	H4N8	09/21/2013	USA	AVIAN(Blue_Winged_Teal)	Avian	A	A	A	A	A	A	A	A	A	A	A
527	A/blue_winged_teal/Iowa/13OS2338/2013	H4N6	09/21/2013	USA	AVIAN(Blue_Winged_Teal)	Avian	A	A	A	A	A	A	A	A	A	A	A
528	A/blue_winged_teal/Iowa/13OS2339/2013	H4N8	09/21/2013	USA	AVIAN(Blue_Winged_Teal)	Avian	A	A	A	A	A	A	A	A	A	A	A
529	A/blue_winged_teal/Iowa/13OS2340/2013	H3N8	09/21/2013	USA	AVIAN(Blue_Winged_Teal)	Avian	A	A	A	A	A	A	A	A	A	A	A
530	A/blue_winged_teal/Iowa/13OS2345/2013	H3N8	09/21/2013	USA	AVIAN(Blue_Winged_Teal)	Avian	A	A	A	A	A	A	A	A	A	A	A
531	A/blue_winged_teal/Iowa/13OS2346/2013	H3N8	09/21/2013	USA	AVIAN(Blue_Winged_Teal)	Avian	A	A	A	A	A	A	A	A	A	A	A
532	A/blue_winged_teal/Iowa/13OS2349/2013	H4N8	09/21/2013	USA	AVIAN(Blue_Winged_Teal)	Avian	A	A	A	A	A	A	A	A	A	A	A
533	A/blue_winged_teal/Iowa/13OS2357/2013	H4N8	09/21/2013	USA	AVIAN(Blue_Winged_Teal)	Avian	A	A	A	A	A	A	A	A	A	A	A
534	A/blue_winged_teal/Iowa/13OS2359/2013	H4N6	09/21/2013	USA	AVIAN(Blue_Winged_Teal)	Avian	A	A	A	A	A	A	A	A	A	A	A
535	A/blue_winged_teal/Iowa/13OS2367/2013	H4N8	09/21/2013	USA	AVIAN(Blue_Winged_Teal)	Avian	A	A	A	A	A	A	A	A	A	A	A
536	A/blue_winged_teal/Iowa/13OS2368/2013	H4N8	09/21/2013	USA	AVIAN(Blue_Winged_Teal)	Avian	A	A	A	A	A	A	A	A	A	A	A
537	A/blue_winged_teal/Iowa/44555_551/2011	H3N2	09/17/2011	USA	AVIAN(Blue_Winged_Teal)	Avian	A	A	A	A	A	A	A	A	A	A	A
538	A/blue_winged_teal/Louisiana/3B/1986	H4N8	1986	USA	AVIAN(Blue_Winged_Teal)	Avian	A	A	A	A	A	A	A	A	A	A	A
539	A/blue_winged_teal/Louisiana/42B/1987	H2N3	1987	USA	AVIAN(Blue_Winged_Teal)	Avian	A	A	A	A	A	A	A	A	A	A	A
540	A/blue_winged_teal/Louisiana/AI09_4180/2009	H4N6	9/5/2009	USA	AVIAN(Avian)	Avian	A	A	A	A	A	A	A	A	A	A	A
541	A/blue_winged_teal/Louisiana/AI09_5159/2009	H3N8	11/14/2009	USA	AVIAN(Avian)	Avian	A	A	A	A	A	A	A	A	A	A	A
542	A/blue_winged_teal/Louisiana/AI09_5234/2009	H11N2	11/15/2009	USA	AVIAN(Avian)	Avian	A	A	A	A	A	A	A	A	A	A	A
543	A/blue_winged_teal/Louisiana/AI09_5291/2009	H4N6	11/15/2009	USA	AVIAN(Avian)	Avian	A	A	A	A	A	A	A	A	A	A	A
544	A/blue_winged_teal/Louisiana/AI11_2911/2011	H7N3	9/10/2011	USA	AVIAN(Blue_Winged_Teal)	Avian	A	A	A	A	A	A	A	A	A	A	A
545	A/blue_winged_teal/Louisiana/B228/1986	H1N1	1986	USA	AVIAN(Blue_Winged_Teal)	Avian	A	A	A	A	A	A	A	A	A	A	A
546	A/blue_winged_teal/Louisiana/B3/1986	H11N9	1986	USA	AVIAN(Blue_Winged_Teal)	Avian	A	A	A	A	A	A	A	A	A	A	A
547	A/blue_winged_Teal/Minnesota/AI09_2389/2009	H4N6	8/4/2009	USA	AVIAN(Avian)	Avian	A	A	A	A	A	A	A	A	A	A	A
548	A/blue_winged_Teal/Minnesota/AI09_2977/2009	H4N8	9/6/2009	USA	AVIAN(Avian)	Avian	A	A	A	A	A	A	A	A	A	A	A
549	A/blue_winged_Teal/Minnesota/AI09_3575/2009	H4N8	9/12/2009	USA	AVIAN(Avian)	Avian	A	A	A	A	A	A	A	A	A	A	A
550	A/blue_winged_Teal/Minnesota/AI09_3786/2009	H4N6	9/6/2009	USA	AVIAN(Avian)	Avian	A	A	A	A	A	A	A	A	A	A	A
551	A/blue_winged_teal/Minnesota/Sg_00613/2008	H3N8	07/29/2008	USA	AVIAN(Avian)	Avian	A	A	A	A	A	A	A	A	A	A	A
552	A/blue_winged_teal/Minnesota/Sg_00899/2008	H10N6	9/4/2008	USA	AVIAN(Blue_Winged_Teal)	Avian	A	A	A	A	A	A	A	A	A	A	A
553	A/blue_winged_teal/Minnesota/Sg_01026/2008	H4N6	9/11/2008	USA	AVIAN(Avian)	Avian	A	A	A	A	A	A	A	A	A	A	A
554	A/blue_winged_teal/Missouri/10MO0011/2010	H3N6	09/15/2010	USA	AVIAN(Avian)	Avian	A	A	A	A	A	A	H	A	A	A	A
555	A/blue_winged_teal/Missouri/10MO003/2010	H4N6	09/15/2010	USA	AVIAN(Avian)	Avian	A	A	A	A	A	A	H	A	A	A	A
556	A/blue_winged_teal/Missouri/10MO013/2010	H3N1	09/15/2010	USA	AVIAN(Avian)	Avian	A	A	A	A	A	A	A	A	A	A	A
557	A/blue_winged_teal/Missouri/10MO021/2010	H3N8	09/15/2010	USA	AVIAN(Avian)	Avian	A	A	A	A	A	A	A	A	A	A	A
558	A/blue_winged_teal/Missouri/10MO030/2010	H4N6	09/16/2010	USA	AVIAN(Avian)	Avian	A	A	A	A	A	A	H	A	A	A	A
559	A/blue_winged_teal/Missouri/10MO0407/2010	H4N6	09/17/2010	USA	AVIAN(Avian)	Avian	A	A	A	A	A	A	A	A	A	A	A
560	A/blue_winged_teal/Missouri/11OS2563/2011	H12N4	9/10/2011	USA	AVIAN(Blue_Winged_Teal)	Avian	A	A	A	A	A	A	A	A	A	A	A
561	A/blue_winged_teal/Missouri/11OS2583/2011	H4N6	9/10/2011	USA	AVIAN(Blue_Winged_Teal)	Avian	A	A	A	A	A	A	A	A	A	A	A
562	A/blue_winged_teal/Missouri/11OS2585/2011	H4N8	9/10/2011	USA	AVIAN(Blue_Winged_Teal)	Avian	A	A	A	A	A	A	A	A	A	A	A
563	A/blue_winged_teal/Missouri/11OS2620/2011	H4N6	9/10/2011	USA	AVIAN(Blue_Winged_Teal)	Avian	A	A	A	A	A	A	A	A	A	A	A
564	A/blue_winged_teal/Missouri/11OS2640/2011	H4N8	9/10/2011	USA	AVIAN(Blue_Winged_Teal)	Avian	A	A	A	A	A	A	A	A	A	A	A
565	A/blue_winged_teal/Missouri/11OS2641/2011	H4N8	9/10/2011	USA	AVIAN(Blue_Winged_Teal)	Avian	A	A	A	A	A	A	A	A	A	A	A
566	A/blue_winged_teal/Missouri/12OS2402/2012	H4N8	9/8/2012	USA	AVIAN(Blue_Winged_Teal)	Avian	A	A	A	A	A	A	A	A	A	A	A
567	A/blue_winged_teal/Missouri/12OS2519/2012	H4N8	9/8/2012	USA	AVIAN(Blue_Winged_Teal)	Avian	A	A	A	A	A	A	A	A	A	A	A
568	A/blue_winged_teal/MN/993/1980	H6N6	9/4/1980	USA	AVIAN(Blue_Winged_Teal)	Avian	A	A	A	A	A	A	A	A	A	A	A
569	A/blue_winged_teal/New_Brunswick/00283/2010	H3N8	09/14/2010	Canada	AVIAN(Avian)	Avian	A	A	A	A	A	A	A	A	A	A	A
570	A/blue_winged_teal/New_Brunswick/00285/2010	H3N8	09/14/2010	Canada	AVIAN(Avian)	Avian	A	A	A	A	A	A	A	A	A	A	A
571	A/blue_winged_teal/New_Brunswick/00288/2010	H5N2	09/14/2010	Canada	AVIAN(Avian)	Avian	A	A	A	A	A	A	A	A	A	A	A
572	A/blue_winged_teal/New_Brunswick/00289/2010	H3N8	09/14/2010	Canada	AVIAN(Avian)	Avian	A	A	A	A	A	A	A	A	A	A	A
573	A/blue_winged_teal/New_Brunswick/00291/2010	H3N8	09/14/2010	Canada	AVIAN(Avian)	Avian	A	A	A	A	A	A	A	A	A	A	A
574	A/blue_winged_teal/New_Brunswick/00538/2010	H3N8	08/13/2010	Canada	AVIAN(Avian)	Avian	A	A	A	A	A	A	A	A	A	A	A
575	A/blue_winged_teal/New_Brunswick/00595/2010	H3N7	08/15/2010	Canada	AVIAN(Avian)	Avian	A	A	A	A	A	A	A	A	A	A	A
576	A/blue_winged_teal/New_Brunswick/00597/2010	H3N7	08/15/2010	Canada	AVIAN(Avian)	Avian	A	A	A	A	A	A	A	A	A	A	A
577	A/blue_winged_teal/New_Brunswick/00598/2010	H3N7	08/15/2010	Canada	AVIAN(Avian)	Avian	A	A	A	A	A	A	A	A	A	A	A
578	A/blue_winged_teal/New_Brunswick/00599/2010	H3N7	08/15/2010	Canada	AVIAN(Avian)	Avian	A	A	A	A	A	A	A	A	A	A	A
579	A/blue_winged_teal/New_Brunswick/00600/2010	H3N7	08/15/2010	Canada	AVIAN(Avian)	Avian	A	A	A	A	A	A	A	A	A	A	A
580	A/blue_winged_teal/New_Brunswick/00765/2010	H3N8	08/25/2010	Canada	AVIAN(Avian)	Avian	A	A	A	A	A	A	A	A	A	A	A
581	A/blue_winged_teal/New_Brunswick/00766/2010	H3N8	08/25/2010	Canada	AVIAN(Avian)	Avian	A	A	A	A	A	A	A	A	A	A	A
582	A/blue_winged_teal/New_Brunswick/00767/2010	H3N8	08/25/2010	Canada	AVIAN(Avian)	Avian	A	A	A	A	A	A	A	A	A	A	A
583	A/blue_winged_teal/New_Brunswick/00768/2010	H3N8	08/25/2010	Canada	AVIAN(Avian)	Avian	A	A	A	A	A	A	A	A	A	A	A
584	A/blue_winged_teal/New_Brunswick/00769/2010	H3N8	08/25/2010	Canada	AVIAN(Avian)	Avian	A	A	A	A	A	A	A	A	A	A	A
585	A/blue_winged_teal/New_Brunswick/00770/2010	H3N8	08/25/2010	Canada	AVIAN(Avian)	Avian	A	A	A	A	A	A	A	A	A	A	A
586	A/blue_winged_teal/New_Brunswick/00771/2010	H3N8	08/25/2010	Canada	AVIAN(Avian)	Avian	A	A	A	A	A	A	A	A	A	A	A
587	A/blue_winged_teal/New_Brunswick/00772/2010	H3N8	08/25/2010	Canada	AVIAN(Avian)	Avian	A	A	A	A	A	A	A	A	A	A	A
588	A/blue_winged_teal/New_Brunswick/00774/2010	H3N8	08/25/2010	Canada	AVIAN(Avian)	Avian	A	A	A	A	A	A	A	A	A	A	A
589	A/blue_winged_teal/New_Brunswick/00775/2010	H3N8	08/25/2010	Canada	AVIAN(Avian)	Avian	A	A	A	A	A	A	A	A	A	A	A
590	A/blue_winged_teal/New_Brunswick/03756/2009	H4N2	09/14/2009	Canada	AVIAN(Blue_Winged_Teal)	Avian	A	A	A	A	A	A	A	A	A	A	A
591	A/blue_winged_teal/New_Brunswick/03757/2009	H3N6	09/14/2009	Canada	AVIAN(Blue_Winged_Teal)	Avian	A	A	A	A	A	A	A	A	A	A	A
592	A/blue_winged_teal/North_Carolina/NC674_362/2005	H11N3	10/5/2005	USA	AVIAN(Blue_Winged_Teal)	Avian	A	A	A	A	A	A	A	A	A	A	A
593	A/blue_winged_Teal/North_Dakota/AI09_2912/2009	H6N1	9/2/2009	USA	AVIAN(Blue_Winged_Teal)	Avian	A	A	A	A	A	A	A	A	A	A	A
594	A/blue_winged_Teal/North_Dakota/AI09_3131/2009	H4N6	9/3/2009	USA	AVIAN(Blue_Winged_Teal)	Avian	A	A	A	A	A	A	A	A	A	A	A
595	A/blue_winged_Teal/North_Dakota/AI09_3642/2009	H3N1	9/4/2009	USA	AVIAN(Blue_Winged_Teal)	Avian	A	A	A	A	A	A	A	A	A	A	A
596	A/blue_winged_Teal/North_Dakota/AI09_3881/2009	H4N6	09/13/2009	USA	AVIAN(Mallard)	Avian	A	A	A	A	A	A	A	A	A	A	A
597	A/blue_winged_Teal/North_Dakota/AI09_4039/2009	H3N6	09/14/2009	USA	AVIAN(Mallard)	Avian	A	A	A	A	A	A	A	A	A	A	A
598	A/blue_winged_teal/North_Dakota/Sg_00706/2008	H4N6	9/2/2008	USA	AVIAN(Avian)	Avian	A	A	A	A	A	A	A	A	A	A	A
599	A/blue_winged_teal/North_Dakota/Sg_00735/2008	H1N1	9/5/2008	USA	AVIAN(Avian)	Avian	A	A	A	A	A	A	A	A	A	A	A
600	A/blue_winged_teal/North_Dakota/Sg_00740/2008	H3N8	9/7/2008	USA	AVIAN(Avian)	Avian	A	A	A	A	A	A	A	A	A	A	A
601	A/blue_winged_teal/Nova_Scotia/00069/2010	H3N8	9/7/2010	Canada	AVIAN(Avian)	Avian	A	A	A	A	A	A	A	A	A	A	A
602	A/blue_winged_teal/Nova_Scotia/00071/2010	H3N8	9/7/2010	Canada	AVIAN(Avian)	Avian	A	A	A	A	A	A	A	A	A	A	A
603	A/blue_winged_teal/Nova_Scotia/00072/2010	H3N8	9/7/2010	Canada	AVIAN(Avian)	Avian	A	A	A	A	A	A	A	A	A	A	A
604	A/blue_winged_teal/Nova_Scotia/00073/2010	H3N8	9/7/2010	Canada	AVIAN(Avian)	Avian	A	A	A	A	A	A	A	A	A	A	A
605	A/blue_winged_teal/Nova_Scotia/00074/2010	H3N8	9/7/2010	Canada	AVIAN(Avian)	Avian	A	A	A	A	A	A	A	A	A	A	A
606	A/blue_winged_teal/Nova_Scotia/00075/2010	H3N8	9/7/2010	Canada	AVIAN(Avian)	Avian	A	A	A	A	A	A	A	A	A	A	A
607	A/blue_winged_teal/Nova_Scotia/00076/2010	H3N8	9/7/2010	Canada	AVIAN(Avian)	Avian	A	A	A	A	A	A	A	A	A	A	A
608	A/blue_winged_teal/Nova_Scotia/00077/2010	H3N8	9/7/2010	Canada	AVIAN(Avian)	Avian	A	A	A	A	A	A	A	A	A	A	A
609	A/blue_winged_teal/Nova_Scotia/00078/2010	H3N8	9/7/2010	Canada	AVIAN(Avian)	Avian	A	A	A	A	A	A	A	A	A	A	A
610	A/blue_winged_teal/Nova_Scotia/00079/2010	H3N8	9/7/2010	Canada	AVIAN(Avian)	Avian	A	A	A	A	A	A	A	A	A	A	A
611	A/blue_winged_teal/Nova_Scotia/00080/2010	H3N8	9/7/2010	Canada	AVIAN(Avian)	Avian	A	A	A	A	A	A	A	A	A	A	A
612	A/blue_winged_teal/Nova_Scotia/00081/2010	H3N8	9/7/2010	Canada	AVIAN(Avian)	Avian	A	A	A	A	A	A	A	A	A	A	A
613	A/blue_winged_teal/Nova_Scotia/00121/2010	H1N1	9/10/2010	Canada	AVIAN(Avian)	Avian	A	A	A	A	A	A	A	A	A	A	A
614	A/blue_winged_teal/Nova_Scotia/00126/2010	H1N1	9/10/2010	Canada	AVIAN(Avian)	Avian	A	A	A	A	A	A	A	A	A	A	A
615	A/blue_winged_teal/Nova_Scotia/01000/2010	H6N1	09/20/2010	Canada	AVIAN(Avian)	Avian	A	A	A	A	A	A	A	A	A	A	A
616	A/blue_winged_teal/Nova_Scotia/01002/2010	H3N8	09/20/2010	Canada	AVIAN(Avian)	Avian	A	A	A	A	A	A	A	A	A	A	A
617	A/blue_winged_teal/Nova_Scotia/01003/2010	H6N1	09/20/2010	Canada	AVIAN(Avian)	Avian	A	A	A	A	A	A	A	A	A	A	A
618	A/blue_winged_teal/Nova_Scotia/01008/2010	H4N6	09/20/2010	Canada	AVIAN(Avian)	Avian	A	A	A	A	A	A	A	A	A	A	A
619	A/blue_winged_teal/Nova_Scotia/01009/2010	H4N6	09/20/2010	Canada	AVIAN(Avian)	Avian	A	A	A	A	A	A	A	A	A	A	A
620	A/blue_winged_teal/Nova_Scotia/01027/2010	H3N8	09/22/2010	Canada	AVIAN(Avian)	Avian	A	A	A	A	A	A	A	A	A	A	A
621	A/blue_winged_teal/Ohio/101/1993	H11N9	1993	USA	AVIAN(Blue_Winged_Teal)	Avian	A	A	A	A	A	A	A	A	A	A	A
622	A/blue_winged_teal/Ohio/12OS2106/2012	H4N6	9/1/2012	USA	AVIAN(Blue_Winged_Teal)	Avian	A	A	A	A	A	A	A	A	A	A	A
623	A/blue_winged_teal/Ohio/12OS2123/2012	H3N2	9/2/2012	USA	AVIAN(Blue_Winged_Teal)	Avian	A	A	A	A	A	A	A	A	A	A	A
624	A/blue_winged_teal/Ohio/12OS2138/2012	H10N9	9/7/2012	USA	AVIAN(Blue_Winged_Teal)	Avian	A	A	A	A	A	A	A	A	A	A	A
625	A/blue_winged_teal/Ohio/12OS2140/2012	H12N5	9/7/2012	USA	AVIAN(Blue_Winged_Teal)	Avian	A	A	A	A	A	A	A	A	A	A	A
626	A/blue_winged_teal/Ohio/12OS2152/2012	H11N9	09/15/2012	USA	AVIAN(Blue_Winged_Teal)	Avian	A	A	A	A	A	A	A	A	A	A	A
627	A/blue_winged_teal/Ohio/12OS2154/2012	H3N2	09/15/2012	USA	AVIAN(Blue_Winged_Teal)	Avian	A	A	A	A	A	A	A	A	A	A	A
628	A/blue_winged_teal/Ohio/12OS2229/2012	H3N6	9/7/2012	USA	AVIAN(Blue_Winged_Teal)	Avian	A	A	A	A	A	A	A	A	A	A	A
629	A/blue_winged_teal/Ohio/12OS2241/2012	H11N3	9/8/2012	USA	AVIAN(Blue_Winged_Teal)	Avian	A	A	A	A	A	A	A	A	A	A	A
630	A/blue_winged_teal/Ohio/12OS2244/2012	H4N6	9/8/2012	USA	AVIAN(Blue_Winged_Teal)	Avian	A	A	A	A	A	A	A	A	A	A	A
631	A/blue_winged_teal/Ohio/12OS2293/2012	H4N6	09/15/2012	USA	AVIAN(Blue_Winged_Teal)	Avian	A	A	A	A	A	A	A	A	A	A	A
632	A/blue_winged_teal/Ohio/12OS2294/2012	H4N6	09/15/2012	USA	AVIAN(Blue_Winged_Teal)	Avian	A	A	A	A	A	A	A	A	A	A	A
633	A/blue_winged_teal/Ohio/12OS2295/2012	H4N6	09/15/2012	USA	AVIAN(Blue_Winged_Teal)	Avian	A	A	A	A	A	A	A	A	A	A	A
634	A/blue_winged_teal/Ohio/12OS2321/2012	H4N6	9/1/2012	USA	AVIAN(Blue_Winged_Teal)	Avian	A	A	A	A	A	A	A	A	A	A	A
635	A/blue_winged_teal/Ohio/12OS3128/2012	H4N6	09/29/2012	USA	AVIAN(Blue_Winged_Teal)	Avian	A	A	A	A	A	A	A	A	A	A	A
636	A/blue_winged_teal/Ohio/12OS4593/2012	H4N6	10/13/2012	USA	AVIAN(Blue_Winged_Teal)	Avian	A	A	A	A	A	A	A	A	A	A	A
637	A/blue_winged_teal/Ohio/1339/2005	H4N6	2005	USA	AVIAN(Blue_Winged_Teal)	Avian	A	A	A	A	A	A	A	A	A	A	A
638	A/blue_winged_teal/Ohio/1387/2005	H6N2	2005	USA	AVIAN(Blue_Winged_Teal)	Avian	A	A	A	A	A	A	A	A	A	A	A
639	A/blue_winged_teal/Ohio/13OS1410/2013	H3N6	9/7/2013	USA	AVIAN(Blue_Winged_Teal)	Avian	A	A	A	A	A	A	A	A	A	A	A
640	A/blue_winged_teal/Ohio/13OS1759/2013	H4N8	09/13/2013	USA	AVIAN(Blue_Winged_Teal)	Avian	A	A	A	A	A	A	A	A	A	A	A
641	A/blue_winged_teal/Ohio/13OS1770/2013	H7N3	9/7/2013	USA	AVIAN(Blue_Winged_Teal)	Avian	A	A	A	A	A	A	A	A	A	A	A
642	A/blue_winged_teal/Ohio/13OS1773/2013	H7N3	09/14/2013	USA	AVIAN(Blue_Winged_Teal)	Avian	A	A	A	A	A	A	A	A	A	A	A
643	A/blue_winged_teal/Ohio/13OS1783/2013	H4N8	09/14/2013	USA	AVIAN(Blue_Winged_Teal)	Avian	A	A	A	A	A	A	A	A	A	A	A
644	A/blue_winged_teal/Ohio/13OS1831/2013	H3N2	9/7/2013	USA	AVIAN(Blue_Winged_Teal)	Avian	A	A	A	A	A	A	A	A	A	A	A
645	A/blue_winged_teal/Ohio/13OS2016/2013	H4N6	09/14/2013	USA	AVIAN(Blue_Winged_Teal)	Avian	A	A	A	A	A	A	A	A	A	A	A
646	A/blue_winged_teal/Ohio/13OS2018/2013	H3N8	09/14/2013	USA	AVIAN(Blue_Winged_Teal)	Avian	A	A	A	A	A	A	A	A	A	A	A
647	A/blue_winged_teal/Ohio/13OS2020/2013	H4N6	09/14/2013	USA	AVIAN(Blue_Winged_Teal)	Avian	A	A	A	A	A	A	A	A	A	A	A
648	A/blue_winged_teal/Ohio/13OS2037/2013	H7N1	09/16/2013	USA	AVIAN(Blue_Winged_Teal)	Avian	A	A	A	A	A	A	A	A	A	A	A
649	A/blue_winged_teal/Ohio/13OS2055/2013	H6N7	09/21/2013	USA	AVIAN(Blue_Winged_Teal)	Avian	A	A	A	A	A	A	A	A	A	A	A
650	A/blue_winged_teal/Ohio/13OS2064/2013	H4N6	09/21/2013	USA	AVIAN(Blue_Winged_Teal)	Avian	A	A	A	A	A	A	A	A	A	A	A
651	A/blue_winged_teal/Ohio/13OS2082/2013	H6N2	09/21/2013	USA	AVIAN(Blue_Winged_Teal)	Avian	A	A	A	A	A	A	A	A	A	A	A
652	A/blue_winged_teal/Ohio/13OS2104/2013	H2N3	09/22/2013	USA	AVIAN(Blue_Winged_Teal)	Avian	A	A	A	A	A	A	A	A	A	A	A
653	A/blue_winged_teal/Ohio/13OS3827/2013	H3N8	10/12/2013	USA	AVIAN(Blue_Winged_Teal)	Avian	A	A	A	A	A	A	A	A	A	A	A
654	A/blue_winged_teal/Ohio/1858/2006	H3N8	2006	USA	AVIAN(Blue_Winged_Teal)	Avian	A	A	A	A	A	A	A	A	A	A	A
655	A/blue_winged_teal/Ohio/1864/2006	H3N8	2006	USA	AVIAN(Blue_Winged_Teal)	Avian	A	A	A	A	A	A	A	A	A	A	A
656	A/blue_winged_teal/Ohio/31/1999	H3N2	10/16/1999	USA	AVIAN(Blue_Winged_Teal)	Avian	A	A	A	A	A	A	A	A	A	A	A
657	A/blue_winged_teal/Ohio/566/2006	H7N9	2006	USA	AVIAN(Blue_Winged_Teal)	Avian	A	A	A	A	A	A	A	A	A	A	A
658	A/blue_winged_teal/Ohio/907/2002	H1N6	9/7/2002	USA	AVIAN(Blue_Winged_Teal)	Avian	A	A	A	A	A	A	H	A	A	A	A
659	A/blue_winged_teal/Ohio/908/2002	H3N2	9/7/2002	USA	AVIAN(Blue_Winged_Teal)	Avian	A	A	A	A	A	A	H	A	A	A	A
660	A/blue_winged_teal/Ohio/926/2002	H3N8	9/7/2002	USA	AVIAN(Blue_Winged_Teal)	Avian	A	A	A	A	A	A	A	A	A	A	A
661	A/blue_winged_teal/Ohio/96/1993	H11N9	1993	USA	AVIAN(Blue_Winged_Teal)	Avian	A	A	A	A	A	A	A	A	A	A	A
662	A/blue_winged_teal/Ohio/989/2002	H4N6	9/7/2002	USA	AVIAN(Blue_Winged_Teal)	Avian	A	A	A	A	A	A	A	A	A	A	A
663	A/blue_winged_teal/Prince_Edward_Island/00803/2010	H3N8	9/1/2010	Canada	AVIAN(Avian)	Avian	A	A	A	A	A	A	A	A	A	A	A
664	A/blue_winged_teal/Prince_Edward_Island/00831/2010	H3N7	9/2/2010	Canada	AVIAN(Avian)	Avian	A	A	A	A	A	A	A	A	A	A	A
665	A/blue_winged_teal/Prince_Edward_Island/00849/2010	H6N1	9/3/2010	Canada	AVIAN(Avian)	Avian	A	A	A	A	A	A	A	A	A	A	A
666	A/blue_winged_teal/Prince_Edward_Island/03910/2009	H4N9	08/19/2009	Canada	AVIAN(Blue_Winged_Teal)	Avian	A	A	A	A	A	A	A	A	A	A	A
667	A/blue_winged_teal/Prince_Edward_Island/03912/2009	H3N8	08/19/2009	Canada	AVIAN(Blue_Winged_Teal)	Avian	A	A	A	A	A	A	A	A	A	A	A
668	A/blue_winged_teal/Prince_Edward_Island/03927/2009	H3N8	08/19/2009	Canada	AVIAN(Blue_Winged_Teal)	Avian	A	A	A	A	A	A	A	A	A	A	A
669	A/blue_winged_teal/Saskatchewan/11/1982	H4N8	1982	Canada	AVIAN(Blue_Winged_Teal)	Avian	A	A	A	A	A	A	A	A	A	A	A
670	A/blue_winged_teal/Saskatchewan/22542/2007	H5N2	08/18/2007	Canada	AVIAN(Blue_Winged_Teal)	Avian	A	A	A	A	A	A	A	A	A	A	A
671	A/blue_winged_teal/Saskatchewan/75/1982	H3N8	1982	Canada	AVIAN(Blue_Winged_Teal)	Avian	A	A	A	A	A	A	A	A	A	A	A
672	A/blue_winged_teal/Texas/578575/2002	H7N1	2002	USA	AVIAN(Blue_Winged_Teal)	Avian	A	A	A	A	A	A	A	A	A	A	A
673	A/blue_winged_teal/Texas/578585/2002	H7N3	2002	USA	AVIAN(Blue_Winged_Teal)	Avian	A	A	A	A	A	A	A	A	A	A	A
674	A/blue_winged_Teal/Texas/AI09_3464/2009	H4N8	09/13/2009	USA	AVIAN(Avian)	Avian	A	A	A	A	A	A	A	A	A	A	A
675	A/blue_winged_teal/Texas/AI09_4405/2009	H3N6	09/19/2009	USA	AVIAN(Avian)	Avian	A	A	A	A	A	A	A	A	A	A	A
676	A/blue_winged_teal/Texas/AI09_4463/2009	H4N8	09/20/2009	USA	AVIAN(Avian)	Avian	A	A	A	A	A	A	A	A	A	A	A
677	A/blue_winged_teal/Texas/AI09_6182/2009	H6N2	12/13/2009	USA	AVIAN(Blue_Winged_Teal)	Avian	A	A	A	A	A	A	A	A	A	A	A
678	A/blue_winged_teal/Texas/AI12_909/2012	H7N1	3/7/2012	USA	AVIAN(Blue_Winged_Teal)	Avian	A	A	A	A	A	A	A	A	A	A	A
679	A/blue_winged_teal/TX/27/2002	H1N1	2002	USA	AVIAN(Blue_Winged_Teal)	Avian	A	A	A	A	A	A	A	A	A	A	A
680	A/blue_winged_teal/TX/34/2002	H1N3	2002	USA	AVIAN(Blue_Winged_Teal)	Avian	A	A	A	A	A	A	A	A	A	A	A
681	A/blue_winged_teal/TX/43/2002	H1N1	2002	USA	AVIAN(Blue_Winged_Teal)	Avian	A	A	A	A	A	A	A	A	A	A	A
682	A/blue_winged_teal/TX/75/2002	H1N3	2002	USA	AVIAN(Blue_Winged_Teal)	Avian	A	A	A	A	A	A	A	A	A	A	A
683	A/blue_winged_teal/Wisconsin/103/1978	H11N9	1978	USA	AVIAN(Blue_Winged_Teal)	Avian	A	A	A	A	A	A	H	A	A	A	A
684	A/blue_winged_teal/Wisconsin/109/1980	H3N2	1980	USA	AVIAN(Blue_Winged_Teal)	Avian	A	A	A	A	A	A	A	A	A	A	A
685	A/blue_winged_teal/Wisconsin/10OS2862/2010	H3N2	10/2/2010	USA	AVIAN(Avian)	Avian	A	A	A	A	A	A	A	A	A	A	A
686	A/blue_winged_teal/Wisconsin/10OS3092/2010	H3N6	10/3/2010	USA	AVIAN(Avian)	Avian	A	A	A	A	A	A	A	A	A	A	A
687	A/blue_winged_teal/Wisconsin/11OS2657/2011	H4N6	10/1/2011	USA	AVIAN(Blue_Winged_Teal)	Avian	A	A	A	A	A	A	H	A	A	A	A
688	A/blue_winged_teal/Wisconsin/11OS2873/2011	H3N2	09/24/2011	USA	AVIAN(Blue_Winged_Teal)	Avian	A	A	A	A	A	A	A	A	A	A	A
689	A/blue_winged_teal/Wisconsin/11OS3020/2011	H1N1	10/2/2011	USA	AVIAN(Blue_Winged_Teal)	Avian	A	A	A	A	A	A	A	A	A	A	A
690	A/blue_winged_teal/Wisconsin/11OS3027/2011	H4N6	10/2/2011	USA	AVIAN(Blue_Winged_Teal)	Avian	A	A	A	A	A	A	A	A	A	A	A
691	A/blue_winged_teal/Wisconsin/11OS3052/2011	H3N2	09/24/2011	USA	AVIAN(Blue_Winged_Teal)	Avian	A	A	A	A	A	A	A	A	A	A	A
692	A/blue_winged_teal/Wisconsin/11OS3301/2011	H3N2	10/1/2011	USA	AVIAN(Blue_Winged_Teal)	Avian	A	A	A	A	A	A	A	A	A	A	A
693	A/blue_winged_teal/Wisconsin/11OS3303/2011	H3N2	10/1/2011	USA	AVIAN(Blue_Winged_Teal)	Avian	A	A	A	A	A	A	A	A	A	A	A
694	A/blue_winged_teal/Wisconsin/123/1978	H3N6	1978	USA	AVIAN(Blue_Winged_Teal)	Avian	A	A	A	A	A	A	A	A	A	A	A
695	A/blue_winged_teal/Wisconsin/124/1980	H3N8	1980	USA	AVIAN(Blue_Winged_Teal)	Avian	A	A	A	A	A	A	A	A	A	A	A
696	A/blue_winged_teal/Wisconsin/134/1980	H6N1	1980	USA	AVIAN(Blue_Winged_Teal)	Avian	A	A	A	A	A	A	A	A	A	A	A
697	A/blue_winged_teal/Wisconsin/13OS3463/2013	H3N2	09/29/2013	USA	AVIAN(Blue_Winged_Teal)	Avian	A	A	A	A	A	A	A	A	A	A	A
698	A/blue_winged_teal/Wisconsin/142/1980	H6N1	1980	USA	AVIAN(Blue_Winged_Teal)	Avian	A	A	A	A	A	A	A	A	A	A	A
699	A/blue_winged_teal/Wisconsin/145/1980	H11N9	1980	USA	AVIAN(Blue_Winged_Teal)	Avian	A	A	A	A	A	A	A	A	A	A	A
700	A/blue_winged_teal/Wisconsin/151/1978	H11N9	1978	USA	AVIAN(Blue_Winged_Teal)	Avian	A	A	A	A	A	A	A	A	A	A	A
701	A/blue_winged_teal/Wisconsin/156/1980	H3N2	1980	USA	AVIAN(Blue_Winged_Teal)	Avian	A	A	A	A	A	A	A	A	A	A	A
702	A/blue_winged_teal/Wisconsin/172/1978	H3N2	1978	USA	AVIAN(Blue_Winged_Teal)	Avian	A	A	A	A	A	A	A	A	A	A	A
703	A/blue_winged_teal/Wisconsin/175/1978	H4N2	1978	USA	AVIAN(Blue_Winged_Teal)	Avian	A	A	A	A	A	A	A	A	A	A	A
704	A/blue_winged_teal/Wisconsin/19/1974	H4N6	1974	USA	AVIAN(Blue_Winged_Teal)	Avian	A	A	A	A	A	A	A	A	A	A	A
705	A/blue_winged_teal/Wisconsin/231/1976	H5N2	1976	USA	AVIAN(Blue_Winged_Teal)	Avian	A	A	A	A	A	A	A	A	A	A	A
706	A/blue_winged_teal/Wisconsin/2509/2009	H1N2	10/3/2009	USA	AVIAN(Blue_Winged_Teal)	Avian	A	A	A	A	A	A	A	A	A	A	A
707	A/blue_winged_teal/Wisconsin/259/1982	H4N2	1982	USA	AVIAN(Blue_Winged_Teal)	Avian	A	A	A	A	A	A	A	A	A	A	A
708	A/blue_winged_teal/Wisconsin/2665/2009	H4N2	10/17/2009	USA	AVIAN(Blue_Winged_Teal)	Avian	A	A	A	A	A	A	H	A	A	A	A
709	A/blue_winged_teal/Wisconsin/2713/2009	H4N2	10/17/2009	USA	AVIAN(Blue_Winged_Teal)	Avian	A	A	A	A	A	A	H	A	A	A	A
710	A/blue_winged_teal/Wisconsin/2720/2009	H3N2	10/17/2009	USA	AVIAN(Blue_Winged_Teal)	Avian	A	A	A	A	A	A	A	A	A	A	A
711	A/blue_winged_teal/Wisconsin/2741/2009	H4N6	10/17/2009	USA	AVIAN(Avian)	Avian	A	A	A	A	A	A	A	A	A	A	A
712	A/blue_winged_teal/Wisconsin/2753/2009	H4N6	10/24/2009	USA	AVIAN(Blue_Winged_Teal)	Avian	A	A	A	A	A	A	A	A	A	A	A
713	A/blue_winged_teal/Wisconsin/278/1975	H4N6	1975	USA	AVIAN(Blue_Winged_Teal)	Avian	A	A	A	A	A	A	H	A	A	A	A
714	A/blue_winged_teal/Wisconsin/279/1975	H3N8	1975	USA	AVIAN(Blue_Winged_Teal)	Avian	A	A	A	A	A	A	A	A	A	A	A
715	A/blue_winged_teal/Wisconsin/281/1982	H4N2	1982	USA	AVIAN(Blue_Winged_Teal)	Avian	A	A	A	A	A	A	A	A	A	A	A
716	A/blue_winged_teal/Wisconsin/2818/2009	mixed	10/3/2009	USA	AVIAN(Blue_Winged_Teal)	Avian	A	A	A	A	A	A	A	A	A	A	A
717	A/blue_winged_teal/Wisconsin/3060/2009	H3N2	10/17/2009	USA	AVIAN(Blue_Winged_Teal)	Avian	A	A	A	A	A	A	A	A	A	A	A
718	A/blue_winged_teal/Wisconsin/314/1976	H3N2	1976	USA	AVIAN(Blue_Winged_Teal)	Avian	A	A	A	A	A	A	H	A	A	A	A
719	A/blue_winged_teal/Wisconsin/330/1977	H4N8	1977	USA	AVIAN(Blue_Winged_Teal)	Avian	A	A	A	A	A	A	H	A	A	A	A
720	A/blue_winged_teal/Wisconsin/330/1984	H4N6	1984	USA	AVIAN(Blue_Winged_Teal)	Avian	A	A	A	A	A	A	A	A	A	A	A
721	A/blue_winged_teal/Wisconsin/331/1981	H3N2	1981	USA	AVIAN(Blue_Winged_Teal)	Avian	A	A	A	A	A	A	A	A	A	A	A
722	A/blue_winged_teal/Wisconsin/333/1981	H6N6	1981	USA	AVIAN(Blue_Winged_Teal)	Avian	A	A	A	A	A	A	A	A	A	A	A
723	A/blue_winged_teal/Wisconsin/336/1976	H1N1	1976	USA	AVIAN(Blue_Winged_Teal)	Avian	A	A	A	A	A	A	A	A	A	A	A
724	A/blue_winged_teal/Wisconsin/340/1976	H6N1	1976	USA	AVIAN(Blue_Winged_Teal)	Avian	A	A	A	A	A	A	A	A	A	A	A
725	A/blue_winged_teal/Wisconsin/345/1976	H4N2	1976	USA	AVIAN(Blue_Winged_Teal)	Avian	A	A	A	A	A	A	A	A	A	A	A
726	A/blue_winged_teal/Wisconsin/377/1982	H6N1	1982	USA	AVIAN(Blue_Winged_Teal)	Avian	A	A	A	A	A	A	A	A	A	A	A
727	A/blue_winged_teal/Wisconsin/393/1984	H4N6	1984	USA	AVIAN(Blue_Winged_Teal)	Avian	A	A	A	A	A	A	A	A	A	A	A
728	A/blue_winged_teal/Wisconsin/402/1983	H4N6	1983	USA	AVIAN(Blue_Winged_Teal)	Avian	A	A	A	A	A	A	A	A	A	A	A
729	A/blue_winged_teal/Wisconsin/440/1979	H4N2	1979	USA	AVIAN(Blue_Winged_Teal)	Avian	A	A	A	A	A	A	A	A	A	A	A
730	A/blue_winged_teal/Wisconsin/568/1983	H5N2	1983	USA	AVIAN(Blue_Winged_Teal)	Avian	A	A	A	A	A	A	A	A	A	A	A
731	A/blue_winged_teal/Wisconsin/63/1978	H4N2	1978	USA	AVIAN(Blue_Winged_Teal)	Avian	A	A	A	A	A	A	A	A	A	A	A
732	A/blue_winged_teal/Wisconsin/634/1983	H3N2	1983	USA	AVIAN(Blue_Winged_Teal)	Avian	A	A	A	A	A	A	A	A	A	A	A
733	A/blue_winged_teal/Wisconsin/778/1976	H4N2	1976	USA	AVIAN(Blue_Winged_Teal)	Avian	A	A	A	A	A	A	A	A	A	A	A
734	A/blue_winged_teal/Wisconsin/89/1979	H3N2	1979	USA	AVIAN(Blue_Winged_Teal)	Avian	A	A	A	A	A	A	A	A	A	A	A
735	A/blue_winged_teal/Wisconsin/97/1978	H3N2	1978	USA	AVIAN(Blue_Winged_Teal)	Avian	A	A	A	A	A	A	A	A	A	A	A
736	A/brant/Alaska/44332_426/2007	H10N2	07/23/2007	USA	AVIAN(Goose)	Avian	A	A	A	A	A	A	A	A	A	A	A
737	A/brant/Alaska/44332_536/2007	H11N9	07/28/2007	USA	AVIAN(Goose)	Avian	A	A	A	A	A	A	A	A	A	A	A
738	A/brant/Alaska/44339_481/2007	H1N2	07/23/2007	USA	AVIAN(Goose)	Avian	A	A	A	A	A	A	A	A	A	A	A
739	A/breeder_duck/Korea/Gochang1/2014	H5N8	01/16/2014	South_Korea	AVIAN(Duck)	Avian	A	A	A	A	A	A	A	A	A	A	A
740	A/broiler_duck/Korea/Buan2/2014	H5N8	01/17/2014	South_Korea	AVIAN(Duck)	Avian	A	A	A	A	A	A	A	A	A	A	A
741	A/American_black_duck/New_Brunswick/00476/2010	mixed	8/12/2010	Canada	AVIAN(Avian)	Avian	A	A	A	A	A	A	A	A	A	A	A
742	A/bufflehead/Alberta/400/2007	H3N8	08/28/2007	Canada	AVIAN(Bufflehead)	Avian	A	A	A	A	A	A	A	A	A	A	A
743	A/bufflehead/California/3118/2011	H4N8	12/7/2011	USA	AVIAN(Avian)	Avian	A	A	A	A	A	A	A	A	A	A	A
744	A/bufflehead/California/4935/2012	H11N2	12/30/2012	USA	AVIAN(Bufflehead)	Avian	A	A	A	A	A	A	A	A	A	A	A
745	A/bufflehead/California/HKWF205/2007	H4N8	10/28/2007	USA	AVIAN(Bufflehead)	Avian	A	A	A	A	A	A	A	A	A	A	A
746	A/bufflehead/Illinois/4016/2009	H4N8	11/28/2009	USA	AVIAN(Bufflehead)	Avian	A	A	A	A	A	A	A	A	A	A	A
747	A/bufflehead/Maine/161/2011	H1N1	11/29/2011	USA	AVIAN(Bufflehead)	Avian	A	A	A	A	A	A	A	A	A	A	A
748	A/bufflehead/Maine/287/2011	H4N8	12/5/2011	USA	AVIAN(Bufflehead)	Avian	A	A	A	A	A	A	A	A	A	A	A
749	A/bufflehead/Maine/338/2011	H4N8	12/6/2011	USA	AVIAN(Bufflehead)	Avian	A	A	A	A	A	A	A	A	A	A	A
750	A/bufflehead/Maine/340/2011	H6N8	12/6/2011	USA	AVIAN(Bufflehead)	Avian	A	A	A	A	A	A	A	A	A	A	A
751	A/bufflehead/North_Carolina/NC6412_125/2005	H4N8	12/20/2005	USA	AVIAN(Bufflehead)	Avian	A	A	A	A	A	A	A	A	A	A	A
752	A/bufflehead/Ohio/246/1986	H11N2	1986	USA	AVIAN(Bufflehead)	Avian	A	A	A	A	A	A	A	A	A	A	A
753	A/bufflehead/Wisconsin/10OS3204/2010	H12N5	11/7/2010	USA	AVIAN(Avian)	Avian	A	A	A	A	A	A	A	A	A	A	A
754	A/bufflehead/Wisconsin/11OS3570/2011	H4N8	10/30/2011	USA	AVIAN(Bufflehead)	Avian	A	A	A	A	A	A	A	A	A	A	A
755	A/California_gull/California/1196P/2013	H16N3	7/9/2013	USA	AVIAN(Gull)	Avian	A	A	A	A	A	A	A	A	A	A	A
756	A/California_gull/Washington/20371_003/2007	H10N7	07/24/2007	USA	AVIAN(California_gull)	Avian	A	A	A	A	A	A	A	A	A	A	A
757	A/call_duck/Maryland/S698/2004	H11N3	Dec-04	USA	AVIAN(Duck)	Avian	A	A	A	A	A	A	A	A	A	A	A
758	A/Canada_goose/Alabama/726/1975	H6N1	1975	USA	AVIAN(Canada_Goose)	Avian	A	A	A	A	A	A	A	A	A	A	A
759	A/Canada_goose/Delaware_Bay/34/2010	H6N1	05/19/2010	USA	AVIAN(Canada_Goose)	Avian	A	A	A	A	A	A	A	A	A	A	A
760	A/canada_goose/Ohio/127/1989	H6N8	1989	USA	AVIAN(Canada_Goose)	Avian	A	A	A	A	A	A	A	A	A	A	A
761	A/canvasback/Xianghai/428/2011	H5N2	Oct-11	China	AVIAN(Canvasback)	Avian	A	A	A	A	A	A	A	A	A	A	A
762	A/canvasback_duck/ALB/274/1977	H4N6	8/9/1977	Canada	AVIAN(Canvasback)	Avian	A	A	A	A	A	A	A	A	A	A	A
763	A/chicken/Bangladesh/12VIR_7140_11/2012	H5N1	03/18/2012	Bangladesh	AVIAN(Chicken)	Avian	A	A	A	A	A	A	A	A	A	A	A
764	A/chicken/Bangladesh/12VIR_7140_13/2012	H5N1	4/3/2012	Bangladesh	AVIAN(Chicken)	Avian	A	A	A	A	A	A	A	A	A	A	A
765	A/chicken/Bangladesh/12VIR_7140_14/2012	H5N1	4/3/2012	Bangladesh	AVIAN(Chicken)	Avian	A	A	A	A	A	A	A	A	A	A	A
766	A/chicken/Bangladesh/12VIR_7140_15/2012	H5N1	4/5/2012	Bangladesh	AVIAN(Chicken)	Avian	A	A	A	A	A	A	A	A	A	A	A
767	A/chicken/Bangladesh/12VIR_7140_16/2012	H5N1	03/13/2012	Bangladesh	AVIAN(Chicken)	Avian	A	A	A	A	A	A	A	A	A	A	A
768	A/chicken/Bangladesh/12VIR_7140_17/2012	H5N1	03/21/2012	Bangladesh	AVIAN(Chicken)	Avian	A	A	A	A	A	A	A	A	A	A	A
769	A/chicken/Bangladesh/18408/2012	H9N2	11/15/2012	Bangladesh	AVIAN(Chicken)	Avian	A	A	A	A	A	A	A	A	A	A	A
770	A/chicken/Bangladesh/18460/2012	H9N2	11/15/2012	Bangladesh	AVIAN(Chicken)	Avian	A	A	A	A	A	H	A	A	A	A	A
771	A/chicken/Bangladesh/18857/2013	H9N2	01/28/2013	Bangladesh	AVIAN(Chicken)	Avian	A	A	A	A	A	A	A	A	A	A	A
772	A/chicken/Bangladesh/19495/2013	H9N2	04/29/2013	Bangladesh	AVIAN(Chicken)	Avian	A	A	A	A	A	A	A	A	A	A	A
773	A/chicken/Bangladesh/19565/2013	H9N2	04/29/2013	Bangladesh	AVIAN(Chicken)	Avian	A	A	A	A	A	A	A	A	A	A	A
774	A/chicken/Bangladesh/12VIR_7140_18/2012	H5N1	03/21/2012	Bangladesh	AVIAN(Chicken)	Avian	A	A	A	A	A	A	A	A	A	A	A
775	A/chicken/Bangladesh/12VIR_7140_19/2012	H5N1	03/25/2012	Bangladesh	AVIAN(Chicken)	Avian	A	A	A	A	A	A	A	A	A	A	A
776	A/chicken/Bangladesh/12VIR_7140_5/2012	H5N1	01/21/2012	Bangladesh	AVIAN(Chicken)	Avian	A	A	A	A	A	A	A	A	A	A	A
777	A/chicken/Bangladesh/12VIR_7140_7/2012	H5N1	01/19/2012	Bangladesh	AVIAN(Chicken)	Avian	A	A	A	A	A	A	A	A	A	A	A
778	A/chicken/Bangladesh/12VIR_7140_8/2012	H5N1	02/14/2012	Bangladesh	AVIAN(Chicken)	Avian	A	A	A	A	A	A	A	A	A	A	A
779	A/chicken/Bangladesh/15078/2012	H5N1	01/18/2012	Bangladesh	AVIAN(Chicken)	Avian	A	A	A	A	A	A	A	A	A	A	A
780	A/chicken/Bangladesh/15079/2012	H5N1	01/18/2012	Bangladesh	AVIAN(Chicken)	Avian	A	A	A	A	H	A	A	A	A	A	A
781	A/chicken/Bangladesh/15083/2012	H5N1	01/18/2012	Bangladesh	AVIAN(Chicken)	Avian	A	A	A	A	H	A	A	A	A	A	A
782	A/chicken/Bangladesh/15085/2012	H5N1	01/18/2012	Bangladesh	AVIAN(Chicken)	Avian	A	A	A	A	A	A	A	A	A	A	A
783	A/chicken/Bangladesh/18065/2012	H5N1	9/7/2012	Bangladesh	AVIAN(Chicken)	Avian	A	A	A	A	A	A	A	A	A	A	A
784	A/chicken/Bangladesh/18248/2012	H5N1	10/21/2012	Bangladesh	AVIAN(Chicken)	Avian	A	A	A	A	A	A	A	A	A	A	A
785	A/duck/Bangladesh/17753/2012	H5N1	07/24/2012	Bangladesh	AVIAN(Duck)	Avian	A	A	A	A	A	A	A	A	A	A	A
786	A/duck/Bangladesh/19097/2013	H5N1	02/14/2013	Bangladesh	AVIAN(Duck)	Avian	A	A	A	A	A	A	A	A	A	A	A
787	A/chicken/Bhutan/248006/2010	H5N1	02/17/2010	Bhutan	AVIAN(Chicken)	Avian	A	H	A	A	A	A	A	A	A	A	A
788	A/chicken/Bhutan/248007/2010	H5N1	02/17/2010	Bhutan	AVIAN(Chicken)	Avian	A	H	A	A	A	A	A	A	A	A	A
789	A/chicken/Bhutan/248009/2010	H5N1	02/20/2010	Bhutan	AVIAN(Chicken)	Avian	A	H	A	A	A	A	A	A	A	A	A
790	A/chicken/Bhutan/248015/2010	H5N1	02/19/2010	Bhutan	AVIAN(Chicken)	Avian	A	H	A	A	A	A	A	A	A	A	A
791	A/chicken/Bangladesh/2075/2009	H9N2	03/22/2009	Bangladesh	AVIAN(Chicken)	Avian	A	A	A	A	A	A	A	A	A	A	A
792	A/Cygnus_olor/BIH/1/2006	H5N1	2006	Bosnia_and_Herzegovina	AVIAN(Mute_Swan)	Avian	A	A	A	A	A	A	A	A	A	A	A
793	A/chicken/Bangladesh/5209/2009	H9N2	12/27/2009	Bangladesh	AVIAN(Chicken)	Avian	A	A	A	A	A	A	A	A	A	A	A
794	A/chicken/Bangladesh/8411/2010	H9N2	8/6/2010	Bangladesh	AVIAN(Chicken)	Avian	A	A	A	A	A	A	A	A	A	A	A
795	A/chicken/Bangladesh/8413/2010	H9N2	8/6/2010	Bangladesh	AVIAN(Chicken)	Avian	A	A	A	A	A	A	A	A	A	A	A
796	A/chicken/Bangladesh/8415/2010	H9N2	8/6/2010	Bangladesh	AVIAN(Chicken)	Avian	A	A	A	A	A	A	A	A	A	A	A
797	A/chicken/Bangladesh/8996/2010	H9N2	10/15/2010	Bangladesh	AVIAN(Chicken)	Avian	A	A	A	A	A	A	A	A	A	A	A
798	A/chicken/Bangladesh/9029/2010	H9N2	10/15/2010	Bangladesh	AVIAN(Chicken)	Avian	A	A	A	A	A	A	A	A	A	A	A
799	A/chicken/Bangladesh/VP01/2006	H9N2	Sep-06	Bangladesh	AVIAN(Chicken)	Avian	A	A	A	A	A	A	A	A	A	A	A
800	A/duck/Bangladesh/1231/2009	H9N2	2/3/2009	Bangladesh	AVIAN(Duck)	Avian	A	A	A	A	A	A	A	A	A	A	A
801	A/pigeon/Bangladesh/4303/2009	H9N2	8/10/2009	Bangladesh	AVIAN(Pigeon)	Avian	A	A	A	A	A	A	A	A	A	A	A
802	A/quail/Bangladesh/18210/2012	H9N2	10/21/2012	Bangladesh	AVIAN(Quail)	Avian	A	A	A	A	A	A	A	A	A	A	A
803	A/quail/Bangladesh/18514/2012	H9N2	11/25/2012	Bangladesh	AVIAN(Quail)	Avian	A	A	A	A	A	A	A	A	A	A	A
804	A/quail/Bangladesh/18521/2012	H9N2	11/25/2012	Bangladesh	AVIAN(Quail)	Avian	A	A	A	A	A	A	A	A	A	A	A
805	A/quail/Bangladesh/19462/2013	H9N2	04/29/2013	Bangladesh	AVIAN(Quail)	Avian	A	A	A	A	A	A	A	A	A	A	A
806	A/quail/Bangladesh/20177/2013	H9N2	7/8/2013	Bangladesh	AVIAN(Quail)	Avian	A	A	A	A	A	A	A	A	A	A	A
807	A/quail/Bangladesh/907/2009	H9N2	2009	Bangladesh	AVIAN(Quail)	Avian	A	A	A	A	A	A	A	A	A	A	A
808	A/mallard/ALB/17/1991	H9N2	8/9/1991	Canada	AVIAN(Mallard)	Avian	A	A	A	A	A	A	A	A	A	A	A
809	A/mallard_duck/ALB/321/1988	H9N2	9/3/1988	Canada	AVIAN(Mallard)	Avian	A	A	A	A	A	A	A	A	A	A	A
810	A/American_black_duck/New_Brunswick/00486/2010	mixed	8/12/2010	Canada	AVIAN(Avian)	Avian	A	A	A	A	A	A	A	A	A	A	A
811	A/baikal_teal/Xianghai/421/2011	H9N2	Oct-11	China	AVIAN(Baikal_Teal)	Avian	A	A	A	A	A	A	A	A	A	A	A
812	A/chicken/Belgium/150VB/1999	H5N2	06/29/1999	Belgium	AVIAN(Chicken)	Avian	A	A	A	A	A	A	A	A	A	A	A
813	A/common_buzzard/Bulgaria/38WB/2010	H5N1	Mar-10	Bulgaria	AVIAN(Common_Buzzard)	Avian	A	A	A	A	A	A	A	A	A	A	A
814	A/chicken/Burkina_Faso/1347_16/2006	H5N1	2006	Burkina_Faso	AVIAN(Chicken)	Avian	A	A	A	A	A	A	A	A	A	A	A
815	A/guinea_fowl/Burkina_Faso/1347_20/2006	H5N1	2006	Burkina_Faso	AVIAN(Guineafowl)	Avian	A	A	A	A	A	A	A	A	A	A	A
816	A/mallard/Ontario/26078/2007	H5N1	9/6/2007	Canada	AVIAN(Mallard)	Avian	A	A	A	A	A	A	A	A	A	A	A
817	A/chicken/CA/S0403106/2004	H6N2	2004	USA	AVIAN(Chicken)	Avian	A	A	A	A	A	A	A	A	A	A	A
818	A/American_black_duck/New_Brunswick/00488/2010	mixed	8/12/2010	Canada	AVIAN(Avian)	Avian	A	A	A	A	A	A	A	A	A	A	A
819	A/black_billed_magpie/Guangxi/29/2005	H9N2	Mar-05	China	AVIAN(Black_Billed_Magpie)	Avian	A	A	A	A	A	A	A	A	A	A	A
820	A/chicken/Connecticut/13657/1990	H2N2	1/11/1990	USA	AVIAN(Chicken)	Avian	A	A	A	A	A	A	A	A	A	A	A
821	A/American_black_duck/New_Brunswick/00502/2010	mixed	8/12/2010	Canada	AVIAN(Avian)	Avian	A	A	A	A	A	A	A	A	A	A	A
822	A/chicken/CT/260413_2/2003	H7N2	2003	USA	AVIAN(Chicken)	Avian	A	A	A	A	A	A	A	A	A	A	A
823	A/barn_swallow/Hong_Kong/1161/2010	H5N1	03/29/2010	China	AVIAN(Barn_Swallow)	Avian	A	A	A	A	A	A	A	A	A	A	A
824	A/brown_headed_gull/Qinghai/19/2009	H5N1	Jun-09	China	AVIAN(Brown_Headed_Gull)	Avian	A	A	A	A	A	A	A	A	A	A	A
825	A/brown_headed_gull/Qinghai/9/2009	H5N1	Jun-09	China	AVIAN(Brown_Headed_Gull)	Avian	A	A	A	A	A	A	A	A	A	A	A
826	A/chicken/Eastern_China/ZG16/2010	H5N1	Dec-10	China	AVIAN(Chicken)	Avian	A	A	A	A	A	A	A	A	A	A	A
827	A/chicken/Eastern_China/ZG56/2011	H5N1	Dec-11	China	AVIAN(Chicken)	Avian	A	A	A	A	A	A	A	A	A	A	A
828	A/chicken/Guangdong/1/2005	H5N1	2005	China	AVIAN(Chicken)	Avian	A	A	A	A	A	A	A	A	A	A	A
829	A/black_billed_magpie/Guangxi/30/2005	H9N2	May-05	China	AVIAN(Black_Billed_Magpie)	Avian	A	A	A	A	A	A	A	A	A	A	A
830	A/black_billed_magpie/Guangxi/31/2005	H9N2	May-05	China	AVIAN(Black_Billed_Magpie)	Avian	A	A	A	A	A	A	A	A	A	A	A
831	A/chicken/Beijing/1/1994	H9N2	1994	China	AVIAN(Chicken)	Avian	A	A	A	A	A	A	A	A	A	A	A
832	A/chicken/Beijing/243/2005	H9N2	04/23/2005	China	AVIAN(Chicken)	Avian	A	A	A	A	A	A	A	A	A	A	A
833	A/chicken/Beijing/243/2010	H9N2	05/21/2010	China	AVIAN(Chicken)	Avian	A	A	A	A	A	A	A	A	A	A	A
834	A/chicken/Beijing/L1/2005	H9N2	2005	China	AVIAN(Chicken)	Avian	A	A	A	A	A	A	A	A	A	A	A
835	A/chicken/China/AH_10_01/2010	H9N2	12/2/2010	China	AVIAN(Chicken)	Avian	A	A	A	A	A	A	A	A	A	A	A
836	A/chicken/Gansu/419/2012	H9N2	03/24/2012	China	AVIAN(Chicken)	Avian	A	A	A	A	A	A	A	A	A	A	A
837	A/chicken/Guangdong/LG1/2013	H9N2	Jan-13	China	AVIAN(Chicken)	Avian	A	A	A	A	A	A	A	A	A	A	A
838	A/chicken/Guangdong/TS/2004	H9N2	3/2/2004	China	AVIAN(Chicken)	Avian	A	A	A	A	A	A	A	A	A	A	A
839	A/chicken/Hubei/2856/2007	H5N1	01/29/2007	China	AVIAN(Chicken)	Avian	A	A	A	A	A	A	A	A	A	A	A
840	A/chicken/Hubei/3002/2007	H5N1	01/29/2007	China	AVIAN(Chicken)	Avian	A	A	A	A	A	A	A	A	A	A	A
841	A/chicken/Guangdong/V/2008	H9N2	1/2/2008	China	AVIAN(Chicken)	Avian	A	A	A	A	A	A	A	A	A	A	A
842	A/chicken/Hebei/274/2009	H9N2	07/24/2009	China	AVIAN(Chicken)	Avian	A	A	A	A	A	A	A	A	A	A	A
843	A/chicken/Hebei/4/2008	H9N2	1/1/2008	China	AVIAN(Chicken)	Avian	A	A	A	A	A	A	A	A	A	A	A
844	A/chicken/Hebei/B1/2001	H9N2	2001	China	AVIAN(Chicken)	Avian	A	A	A	A	A	A	A	A	A	A	A
845	A/chicken/Hebei/L1/2006	H9N2	2006	China	AVIAN(Chicken)	Avian	A	A	A	A	A	A	A	A	A	A	A
846	A/chicken/Henan/1.2/2008	H9N2	1/10/2008	China	AVIAN(Chicken)	Avian	A	A	A	A	A	A	A	A	A	A	A
847	A/chicken/Henan/321/2008	H9N2	07/18/2008	China	AVIAN(Chicken)	Avian	A	A	A	A	A	A	A	A	A	A	A
848	A/chicken/Henan/323/2008	H9N2	7/11/2008	China	AVIAN(Chicken)	Avian	A	A	A	A	A	A	A	A	A	A	A
849	A/chicken/Henan/323/2009	H9N2	09/15/2009	China	AVIAN(Chicken)	Avian	A	A	A	A	A	A	A	A	A	A	A
850	A/chicken/Hunan/1/2012	H9N2	2/1/2012	China	AVIAN(Chicken)	Avian	A	A	A	A	A	A	A	A	A	A	A
851	A/chicken/Hunan/12/2011	H9N2	12/3/2011	China	AVIAN(Chicken)	Avian	A	A	A	A	A	A	A	A	A	A	A
852	A/chicken/Jiangsu/245/2004	H9N2	04/25/2004	China	AVIAN(Chicken)	Avian	A	A	A	A	A	A	A	A	A	A	A
853	A/chicken/Rizhao/1313/2013	H9N2	2013	China	AVIAN(Chicken)	Avian	A	A	A	A	A	A	A	A	A	A	A
854	A/chicken/FL/25717/1993	H5N2	1993	USA	AVIAN(Chicken)	Avian	A	A	A	A	A	A	A	A	A	A	A
855	A/chicken/FL/90348_4/2001	H7N2	2001	USA	AVIAN(Chicken)	Avian	A	A	A	A	A	A	A	A	A	A	A
856	A/chicken/Rizhao/1339/2013	H9N2	2013	China	AVIAN(Chicken)	Avian	A	A	A	A	A	A	A	A	A	A	A
857	A/chicken/Hunan/1793/2007	H5N1	01/23/2007	China	AVIAN(Chicken)	Avian	A	A	A	A	A	A	A	A	A	A	A
858	A/chicken/Hunan/23/2002	H5N1	2002	China	AVIAN(Chicken)	Avian	A	A	A	A	A	A	A	A	A	A	A
859	A/chicken/Hunan/3157/2006	H5N1	11/30/2006	China	AVIAN(Chicken)	Avian	A	A	A	A	A	A	A	A	A	A	A
860	A/chicken/Rizhao/1363/2013	H9N2	2013	China	AVIAN(Chicken)	Avian	A	A	A	A	A	A	A	A	A	A	A
861	A/chicken/Rizhao/1436/2013	H9N2	2013	China	AVIAN(Chicken)	Avian	A	A	A	A	A	A	A	A	A	A	A
862	A/chicken/Rizhao/15/2013	H9N2	2013	China	AVIAN(Chicken)	Avian	A	A	A	A	A	A	A	A	A	A	A
863	A/chicken/Guangxi/GXc_1/2011	H1N2	02/17/2011	China	AVIAN(Chicken)	Avian	A	A	A	A	A	A	A	A	A	A	A
864	A/chicken/Rizhao/249/2013	H9N2	2013	China	AVIAN(Chicken)	Avian	A	A	A	A	A	A	A	A	A	A	A
865	A/chicken/Rizhao/437/2013	H9N2	2013	China	AVIAN(Chicken)	Avian	A	A	A	A	A	A	A	A	A	A	A
866	A/chicken/Rizhao/55/2013	H9N2	2013	China	AVIAN(Chicken)	Avian	A	A	A	A	A	A	A	A	A	A	A
867	A/chicken/Rizhao/651/2013	H9N2	2013	China	AVIAN(Chicken)	Avian	A	A	A	A	A	A	A	A	A	A	A
868	A/chicken/Rizhao/723/2013	H9N2	2013	China	AVIAN(Chicken)	Avian	A	A	A	A	A	A	A	A	A	A	A
869	A/chicken/Rizhao/811/2013	H9N2	2013	China	AVIAN(Chicken)	Avian	A	A	A	A	A	A	A	A	A	A	A
870	A/chicken/Rizhao/85/2013	H9N2	2013	China	AVIAN(Chicken)	Avian	A	A	A	A	A	A	A	A	A	A	A
871	A/chicken/Rizhao/853/2013	H9N2	2013	China	AVIAN(Chicken)	Avian	A	A	A	A	A	A	A	A	A	A	A
872	A/chicken/Hong_Kong/17/1977	H6N1	1977	Hong_Kong	AVIAN(Avian)	Avian	A	A	A	A	A	A	A	A	A	A	A
873	A/chicken/Shandong/237/2007	H9N2	11/10/2007	China	AVIAN(Chicken)	Avian	A	A	A	A	A	A	A	A	A	A	A
874	A/chicken/Shandong/241/2001	H9N2	07/18/2001	China	AVIAN(Chicken)	Avian	A	A	A	A	A	A	A	A	A	A	A
875	A/chicken/Shandong/244/2002	H9N2	04/21/2002	China	AVIAN(Chicken)	Avian	A	A	A	A	A	A	A	A	A	A	A
876	A/chicken/Shandong/317/2007	H9N2	09/18/2007	China	AVIAN(Chicken)	Avian	A	A	A	A	A	A	A	A	A	A	A
877	A/chicken/Shandong/363/2009	H9N2	11/20/2009	China	AVIAN(Chicken)	Avian	A	A	A	A	A	A	A	A	A	A	A
878	A/chicken/Shandong/382/2009	H9N2	10/21/2009	China	AVIAN(Chicken)	Avian	A	A	A	A	A	A	A	A	A	A	A
879	A/chicken/Shandong/384/2011	H9N2	8/4/2011	China	AVIAN(Chicken)	Avian	A	A	A	A	A	A	A	A	A	A	A
880	A/chicken/Shandong/397/2010	H9N2	9/7/2010	China	AVIAN(Chicken)	Avian	A	A	A	A	A	A	A	A	A	A	A
881	A/chicken/Shandong/513/2011	H9N2	08/18/2011	China	AVIAN(Chicken)	Avian	A	A	A	A	A	A	A	A	A	A	A
882	A/chicken/Shanghai/020/2013	H9N2	Apr-13	China	AVIAN(Chicken)	Avian	A	A	A	A	A	A	A	A	A	A	A
883	A/chicken/Shanghai/1107/2013	H9N2	Nov-13	China	AVIAN(Chicken)	Avian	A	A	A	A	A	A	A	A	A	A	A
884	A/chicken/Shanghai/A/2010	H9N2	Jun-10	China	AVIAN(Chicken)	Avian	A	A	A	A	A	A	A	A	A	A	A
885	A/chicken/Shanghai/B/2010	H9N2	Aug-10	China	AVIAN(Chicken)	Avian	A	A	A	A	A	A	A	A	A	A	A
886	A/chicken/Shanghai/C/2011	H9N2	Jun-11	China	AVIAN(Chicken)	Avian	A	A	A	A	A	A	A	A	A	A	A
887	A/chicken/Shanghai/C1/2012	H9N2	Jan-12	China	AVIAN(Chicken)	Avian	A	A	A	A	A	A	A	A	A	A	A
888	A/chicken/Shanghai/C2/2012	H9N2	Jan-12	China	AVIAN(Chicken)	Avian	A	A	A	A	A	A	A	A	A	A	A
889	A/chicken/Shanghai/C3/2012	H9N2	Jan-12	China	AVIAN(Chicken)	Avian	A	A	A	A	A	A	A	A	A	A	A
890	A/chicken/Shanghai/D/2011	H9N2	Jul-11	China	AVIAN(Chicken)	Avian	A	A	A	A	A	A	A	A	A	A	A
891	A/chicken/Shantou/1126/2001	H9N2	2001	China	AVIAN(Chicken)	Avian	A	A	A	A	A	A	A	A	A	A	A
892	A/chicken/Shantou/212/2000	H9N2	2000	China	AVIAN(Chicken)	Avian	A	A	A	A	A	A	A	A	A	A	A
893	A/chicken/Tibet/S1/2009	H9N2	9/10/2009	China	AVIAN(Chicken)	Avian	A	A	A	A	A	A	A	A	A	A	A
894	A/chicken/Tibet/S4/2009	H9N2	9/10/2009	China	AVIAN(Chicken)	Avian	A	A	A	A	A	A	A	A	A	A	A
895	A/chicken/Wenzhou/253/2013	H9N2	2013	China	AVIAN(Chicken)	Avian	A	A	A	A	A	A	A	A	A	A	A
896	A/chicken/Wenzhou/598/2013	H9N2	2013	China	AVIAN(Chicken)	Avian	A	A	A	A	A	A	A	A	H	A	A
897	A/chicken/Wenzhou/614/2013	H9N2	2013	China	AVIAN(Chicken)	Avian	A	A	A	A	A	A	A	A	A	A	A
898	A/chicken/Wenzhou/642/2013	H9N2	2013	China	AVIAN(Chicken)	Avian	A	A	A	A	A	A	A	A	A	A	A
899	A/chicken/Zhejiang/329/2011	H9N2	Mar-11	China	AVIAN(Chicken)	Avian	A	A	A	A	A	A	A	A	A	A	A
900	A/chicken/Zhejiang/607/2011	H9N2	Jun-11	China	AVIAN(Chicken)	Avian	A	A	A	A	A	A	A	A	A	A	A
901	A/chicken/Zhejiang/611/2011	H9N2	Jun-11	China	AVIAN(Chicken)	Avian	A	A	A	A	A	A	A	A	A	A	A
902	A/chicken/Zhejiang/HJ/2007	H9N2	2007	China	AVIAN(Chicken)	Avian	A	A	A	A	A	A	A	A	A	A	A
903	A/duck/Hunan/S4111/2011	H9N2	11/11/2011	China	AVIAN(Duck)	Avian	A	A	A	A	A	A	A	A	H	A	A
904	A/duck/Jiangsu/1/2008	H9N2	Jan-08	China	AVIAN(Duck)	Avian	A	A	A	A	A	A	A	A	A	A	A
905	A/duck/Shanghai/C163/2009	H9N2	11/4/2009	China	AVIAN(Duck)	Avian	A	A	A	A	A	A	A	A	A	A	A
906	A/duck/Shanghai/C164/2009	H9N2	11/4/2009	China	AVIAN(Duck)	Avian	A	A	A	A	A	A	A	A	A	A	A
907	A/duck/Shanghai/C60/2007	H9N2	12/25/2007	China	AVIAN(Duck)	Avian	A	A	A	A	A	A	A	H	A	A	A
908	A/duck/Tibet/S2/2009	H9N2	9/10/2009	China	AVIAN(Duck)	Avian	A	A	A	A	A	A	A	A	A	A	A
909	A/egret/Hunan/1/2012	H9N2	1/5/2012	China	AVIAN(Egret)	Avian	A	A	A	A	A	A	A	A	A	A	A
910	A/pigeon/Shanghai/JC1/2013	H9N2	Apr-13	China	AVIAN(Pigeon)	Avian	A	A	A	A	A	A	A	A	A	A	A
911	A/silkie_chicken/Wenzhou/812/2013	H9N2	2013	China	AVIAN(Silky_Chicken)	Avian	A	A	A	A	A	A	A	A	H	A	A
912	A/wild_chicken/Shanghai/C1/2014	H9N2	Mar-14	China	AVIAN(Wild_Chicken)	Avian	A	A	A	A	A	H	A	A	A	A	A
913	A/wild_waterfowl/Dongting/2123/2011	H9N2	11/1/2011	China	AVIAN(Waterfowl)	Avian	A	A	A	A	A	A	A	A	A	A	A
914	A/wild_waterfowl/Dongting/C2032/2011	H9N2	11/1/2011	China	AVIAN(Waterfowl)	Avian	A	A	A	A	A	A	A	A	A	A	A
915	A/wild_waterfowl/Dongting/C2148/2011	H9N2	11/1/2011	China	AVIAN(Waterfowl)	Avian	A	A	A	A	A	A	A	A	A	A	A
916	A/wild_waterfowl/Dongting/C2149/2011	H9N2	11/1/2011	China	AVIAN(Waterfowl)	Avian	A	A	A	A	A	A	A	A	A	A	A
917	A/wild_waterfowl/Dongting/C2150/2011	H9N2	11/1/2011	China	AVIAN(Waterfowl)	Avian	A	A	A	A	A	A	A	A	A	A	A
918	A/wild_waterfowl/Dongting/C2203/2011	H9N2	11/1/2011	China	AVIAN(Waterfowl)	Avian	A	A	A	A	A	A	A	A	A	A	A
919	A/wild_waterfowl/Dongting/C3109_/2011	H9N2	11/1/2011	China	AVIAN(Waterfowl)	Avian	A	A	A	A	A	A	A	A	A	A	A
920	A/wild_waterfowl/Dongting/C4296/2012	H9N2	3/1/2012	China	AVIAN(Waterfowl)	Avian	A	A	A	A	A	A	A	A	A	A	A
921	A/wild_waterfowl/Dongting/C4317/2012	H9N2	3/1/2012	China	AVIAN(Waterfowl)	Avian	A	A	A	A	A	A	A	A	A	A	A
922	A/wild_waterfowl/Dongting/C4327/2012	H9N2	3/1/2012	China	AVIAN(Waterfowl)	Avian	A	A	A	A	A	A	A	A	A	A	A
923	A/wild_waterfowl/Dongting/C4329/2012	H9N2	3/1/2012	China	AVIAN(Waterfowl)	Avian	A	A	A	A	A	A	A	A	A	A	A
924	A/wild_waterfowl/Dongting/C4429/2012	H9N2	3/1/2012	China	AVIAN(Waterfowl)	Avian	A	A	A	A	A	A	A	A	A	A	A
925	A/wild_waterfowl/Dongting/C4430/2012	H9N2	3/1/2012	China	AVIAN(Waterfowl)	Avian	A	A	A	A	A	A	A	A	A	A	A
926	A/wild_waterfowl/Dongting/PC2539/2012	H9N2	3/1/2012	China	AVIAN(Waterfowl)	Avian	A	A	A	A	A	A	A	A	A	A	A
927	A/wild_waterfowl/Dongting/PC2540/2012	H9N2	3/1/2012	China	AVIAN(Waterfowl)	Avian	A	A	A	A	A	A	A	A	A	A	A
928	A/wild_waterfowl/Dongting/PC2553/2012	H9N2	3/1/2012	China	AVIAN(Waterfowl)	Avian	A	A	A	A	A	A	A	A	A	A	A
929	A/chicken/Ningxia/222/2012	H5N1	04/13/2012	China	AVIAN(Chicken)	Avian	A	A	A	A	A	A	A	A	A	A	A
930	A/chicken/North_China/k0604/2010	H5N1	Aug-10	China	AVIAN(Chicken)	Avian	A	A	A	A	A	A	A	A	A	A	A
931	A/wild_waterfowl/Dongting/PC2559/2012	H9N2	3/1/2012	China	AVIAN(Waterfowl)	Avian	A	A	A	A	A	A	A	A	A	A	A
932	A/wild_waterfowl/Dongting/PC2560/2012	H9N2	3/1/2012	China	AVIAN(Waterfowl)	Avian	A	A	A	A	A	A	A	A	A	A	A
933	A/chicken/Shantou/133/2003	H5N1	2003	China	AVIAN(Chicken)	Avian	A	A	A	A	A	A	A	A	A	A	A
934	A/chicken/Shantou/2535/2001	H5N1	2001	China	AVIAN(Chicken)	Avian	A	A	A	A	A	A	A	A	A	A	A
935	A/chicken/Shantou/28/2002	H5N1	2002	China	AVIAN(Chicken)	Avian	A	A	A	A	A	A	A	A	A	A	A
936	A/chicken/Hunan/S3003/2009	H6N6	10/12/2009	China	AVIAN(Chicken)	Avian	A	A	A	A	A	A	A	A	A	A	A
937	A/chicken/Hunan/S4191/2009	H6N2	11/20/2009	China	AVIAN(Chicken)	Avian	A	A	A	A	A	A	A	A	A	A	A
938	A/chicken/Hunan/S4495/2010	H6N6	12/10/2010	China	AVIAN(Chicken)	Avian	A	A	A	A	A	A	A	A	A	A	A
939	A/chicken/Shantou/3744/2003	H5N1	2003	China	AVIAN(Chicken)	Avian	A	A	A	A	A	A	A	A	A	A	A
940	A/chicken/Shantou/3900/2002	H5N1	2002	China	AVIAN(Chicken)	Avian	A	A	A	A	A	A	A	A	A	A	A
941	A/chicken/Shantou/4059/2002	H5N1	2002	China	AVIAN(Chicken)	Avian	A	A	A	A	A	A	A	A	A	A	A
942	A/chicken/Shantou/5738/2001	H5N1	2001	China	AVIAN(Chicken)	Avian	A	A	A	A	A	A	A	A	A	A	A
943	A/chicken/Shantou/5746/2001	H5N1	2001	China	AVIAN(Chicken)	Avian	A	A	A	A	A	A	A	A	A	A	H
944	A/chicken/Shantou/9/2002	H5N1	2002	China	AVIAN(Chicken)	Avian	A	A	A	A	A	A	A	A	A	A	A
945	A/chicken/Shantou/904/2001	H5N1	2001	China	AVIAN(Chicken)	Avian	A	A	A	A	A	A	A	A	A	A	A
946	A/chicken/Sheny/0606/2008	H5N1	6/6/2008	China	AVIAN(Chicken)	Avian	A	A	A	A	A	A	A	A	A	A	A
947	A/chicken/Yunnan/1083/2003	H5N1	2003	China	AVIAN(Chicken)	Avian	A	A	A	A	A	A	A	A	A	A	A
948	A/chicken/Yunnan/1215/2002	H5N1	2002	China	AVIAN(Chicken)	Avian	A	A	A	A	A	A	A	A	A	A	A
949	A/chicken/Yunnan/1251/2003	H5N1	2003	China	AVIAN(Chicken)	Avian	A	A	A	A	A	A	A	A	A	A	A
950	A/chicken/Yunnan/1252/2003	H5N1	2003	China	AVIAN(Chicken)	Avian	A	A	A	A	A	A	A	A	A	A	A
951	A/chicken/Yunnan/1628/2003	H5N1	2003	China	AVIAN(Chicken)	Avian	A	A	A	A	A	A	A	A	A	A	A
952	A/chicken/Yunnan/207/2004	H5N1	2004	China	AVIAN(Chicken)	Avian	A	A	A	A	A	A	A	A	A	A	A
953	A/chicken/Yunnan/564/2003	H5N1	2003	China	AVIAN(Chicken)	Avian	A	A	A	A	A	A	A	A	A	A	A
954	A/chicken/Yunnan/5686/2003	H5N1	2003	China	AVIAN(Chicken)	Avian	A	A	A	A	A	A	A	A	A	A	A
955	A/chicken/Yunnan/6797/2003	H5N1	2003	China	AVIAN(Chicken)	Avian	A	A	A	A	A	A	A	A	A	A	A
956	A/wild_waterfowl/Dongting/PC2562/2012	H9N2	3/1/2012	China	AVIAN(Waterfowl)	Avian	A	A	A	A	A	A	A	A	A	A	A
957	A/chicken/Yunnan/6885/2003	H5N1	2003	China	AVIAN(Chicken)	Avian	A	A	A	A	A	A	A	A	A	A	A
958	A/chukar/Shantou/4690/2003	H5N1	2003	China	AVIAN(Chukar)	Avian	A	A	A	A	A	A	A	A	A	A	A
959	A/domestic_green_winged_teal/Hunan/3450/2006	H5N1	03/16/2006	China	AVIAN(Green_Winged_Teal)	Avian	A	A	A	A	A	A	A	A	A	A	A
960	A/duck/Eastern_China/057/2007	H5N1	Aug-07	China	AVIAN(Duck)	Avian	A	A	A	A	A	A	A	A	A	A	A
961	A/duck/Eastern_China/108/2008	H5N1	12/15/2008	China	AVIAN(Duck)	Avian	A	A	A	A	A	A	A	A	A	A	A
962	A/wild_waterfowl/Dongting/PC2574/2012	H9N2	3/1/2012	China	AVIAN(Waterfowl)	Avian	A	A	A	A	A	A	A	A	A	A	A
963	A/American_black_duck/New_Brunswick/00610/2010_mixed_	mixed	08/16/2010	Canada	AVIAN(American_Black_Duck)	Avian	A	A	A	A	A	A	A	A	A	A	A
964	A/American_black_duck/New_Brunswick/00617/2010	mixed	08/16/2010	Canada	AVIAN(Avian)	Avian	A	A	A	A	A	A	A	A	A	A	A
965	A/American_black_duck/New_Brunswick/00621/2010	mixed	08/16/2010	Canada	AVIAN(Avian)	Avian	A	A	A	A	A	A	A	A	A	A	A
966	A/duck/Eastern_China/909/2009	H5N1	01/15/2009	China	AVIAN(Duck)	Avian	A	A	A	A	A	A	A	A	A	A	A
967	A/American_black_duck/New_Brunswick/00914/2010	mixed	09/14/2010	Canada	AVIAN(Avian)	Avian	A	A	A	A	A	A	A	A	A	A	A
968	A/American_black_duck/New_Brunswick/00946/2010	mixed	09/15/2010	Canada	AVIAN(Avian)	Avian	A	A	A	A	A	A	A	A	A	A	A
969	A/chicken/Egypt/D4692A/2012	H9N2	2/4/2012	Egypt	AVIAN(Chicken)	Avian	A	A	A	A	A	A	A	A	A	A	A
970	A/chicken/Egypt/D4905B/2012	H9N2	3/12/2012	Egypt	AVIAN(Chicken)	Avian	A	A	A	A	A	A	A	A	A	A	A
971	A/chicken/Egypt/D4907A/2012	H9N2	3/12/2012	Egypt	AVIAN(Chicken)	Avian	A	A	A	A	A	A	A	A	A	A	A
972	A/chicken/Egypt/D5490B/2012	H9N2	6/4/2012	Egypt	AVIAN(Chicken)	Avian	A	A	A	A	A	A	A	A	A	A	A
973	A/chicken/Egypt/D7099/2013	H9N2	01/16/2013	Egypt	AVIAN(Chicken)	Avian	A	A	A	A	A	A	A	A	A	A	A
974	A/chicken/Egypt/D7100/2013	H9N2	01/16/2013	Egypt	AVIAN(Chicken)	Avian	A	A	A	A	A	A	A	A	A	A	A
975	A/chicken/Egypt/D7108E/2013	H9N2	01/16/2013	Egypt	AVIAN(Chicken)	Avian	A	A	A	A	A	A	A	A	A	A	A
976	A/chicken/Egypt/D7436C/2013	H9N2	02/27/2013	Egypt	AVIAN(Chicken)	Avian	A	A	A	A	A	A	A	A	A	A	A
977	A/chicken/Egypt/D7663C/2013	H9N2	4/9/2013	Egypt	AVIAN(Chicken)	Avian	A	A	A	A	A	A	A	A	A	A	A
978	A/chicken/Egypt/F7297B/2013	H9N2	2/5/2013	Egypt	AVIAN(Chicken)	Avian	A	A	A	A	A	A	A	A	A	A	A
979	A/chicken/Egypt/S4454E/2011	H9N2	Dec-11	Egypt	AVIAN(Chicken)	Avian	A	A	A	A	A	A	A	A	A	A	A
980	A/chicken/Egypt/S4456B/2011	H9N2	Dec-11	Egypt	AVIAN(Chicken)	Avian	A	A	A	A	A	A	A	A	A	A	A
981	A/chicken/Egypt/S5018C/2012	H9N2	03/25/2012	Egypt	AVIAN(Chicken)	Avian	A	A	A	A	A	A	A	A	A	A	A
982	A/chicken/Egypt/S5018D/2012	H9N2	03/25/2012	Egypt	AVIAN(Chicken)	Avian	A	A	A	A	A	A	A	A	A	A	A
983	A/chicken/Egypt/S5440E/2012	H9N2	05/26/2012	Egypt	AVIAN(Chicken)	Avian	A	A	A	A	A	A	A	A	A	A	A
984	A/chicken/Egypt/S5442C/2012	H9N2	05/26/2012	Egypt	AVIAN(Chicken)	Avian	A	A	A	A	A	A	A	A	A	A	A
985	A/chicken/Egypt/S5442E/2012	H9N2	05/26/2012	Egypt	AVIAN(Chicken)	Avian	A	A	A	A	A	A	A	A	A	A	A
986	A/chicken/Egypt/S7018B/2013	H9N2	1/2/2013	Egypt	AVIAN(Chicken)	Avian	A	A	A	A	A	A	A	A	A	A	A
987	A/chicken/Egypt/S7022D/2013	H9N2	1/2/2013	Egypt	AVIAN(Chicken)	Avian	A	A	A	A	A	A	A	A	A	A	A
988	A/chicken/Egypt/S7025E/2013	H9N2	1/2/2013	Egypt	AVIAN(Chicken)	Avian	A	A	A	A	A	H	A	A	A	A	A
989	A/chicken/Egypt/S7404/2013	H9N2	02/18/2013	Egypt	AVIAN(Chicken)	Avian	A	A	A	A	A	A	A	A	A	A	A
990	A/chicken/El_Fayoum/CAI25/2011	H9N2	1/1/2011	Egypt	AVIAN(Chicken)	Avian	A	A	A	A	A	A	A	A	A	A	A
991	A/quail/Egypt/113413v/2011	H9N2	05/30/2011	Egypt	AVIAN(Quail)	Avian	A	A	A	A	A	A	A	A	A	A	A
992	A/mallard/France/090360/2009	H9N2	Sep-09	France	AVIAN(Mallard)	Avian	A	A	A	A	A	A	A	A	A	A	A
993	A/duck/Guangxi/12/2003	H5N1	2003	China	AVIAN(Duck)	Avian	A	A	A	A	A	A	A	A	A	A	A
994	A/chicken/Hong_Kong/AP167W/2006	H9N2	2006	Hong_Kong	AVIAN(Chicken)	Avian	A	A	A	A	A	A	A	A	A	A	A
995	A/chicken/Hong_Kong/CRA45W/2010	H9N2	2010	Hong_Kong	AVIAN(Chicken)	Avian	A	A	A	A	A	A	A	A	A	A	A
996	A/chicken/Hong_Kong/CSW445W/2011	H9N2	2011	Hong_Kong	AVIAN(Chicken)	Avian	A	A	A	A	A	A	A	A	A	A	A
997	A/chicken/Hong_Kong/CSW530/2011	H9N2	2011	Hong_Kong	AVIAN(Chicken)	Avian	A	A	A	A	A	A	A	A	A	A	A
998	A/chicken/Hong_Kong/CSW533/2011	H9N2	2011	Hong_Kong	AVIAN(Chicken)	Avian	A	A	A	A	A	A	A	A	A	A	A
999	A/chicken/Hong_Kong/FL96/2010	H9N2	2010	Hong_Kong	AVIAN(Chicken)	Avian	A	A	A	A	A	A	A	A	A	A	A
1000	A/chicken/Hong_Kong/FY105W/2012	H9N2	2012	Hong_Kong	AVIAN(Chicken)	Avian	A	A	A	A	A	A	A	A	A	A	A
1001	A/chicken/Hong_Kong/FY64W/2010	H9N2	2010	Hong_Kong	AVIAN(Chicken)	Avian	A	A	A	A	A	A	A	A	A	A	A
1002	A/chicken/Hong_Kong/FY6W/2012	H9N2	2012	Hong_Kong	AVIAN(Chicken)	Avian	A	A	A	A	A	A	A	A	A	A	A
1003	A/chicken/Hong_Kong/HH117/2012	H9N2	2012	Hong_Kong	AVIAN(Chicken)	Avian	A	A	A	A	A	A	A	A	A	A	A
1004	A/chicken/Italy/1082/1999	H7N1	4/2/1999	Italy	AVIAN(Chicken)	Avian	A	A	A	A	A	A	A	A	A	A	A
1005	A/chicken/Italy/1279/1999	H7N1	4/9/1999	Italy	AVIAN(Chicken)	Avian	A	A	A	A	A	A	A	A	A	A	A
1006	A/chicken/Italy/1592/2000	H7N1	3/1/2000	Italy	AVIAN(Chicken)	Avian	A	A	A	A	A	A	A	A	A	A	A
1007	A/chicken/Italy/22A/1998	H5N9	1998	Italy	AVIAN(Chicken)	Avian	A	A	A	A	A	A	A	A	A	A	A
1008	A/chicken/Italy/2335/2000	H7N1	03/31/2000	Italy	AVIAN(Chicken)	Avian	A	A	A	A	A	A	A	A	A	A	A
1009	A/chicken/Italy/322/2001	H7N1	01/16/2001	Italy	AVIAN(Chicken)	Avian	A	A	A	A	A	A	A	A	A	A	A
1010	A/chicken/Italy/4616/2003	H7N3	2003	Italy	AVIAN(Chicken)	Avian	A	A	A	A	A	A	A	A	A	A	A
1011	A/chicken/Italy/4746/1999	H7N1	12/21/1999	Italy	AVIAN(Chicken)	Avian	A	A	A	A	A	A	A	A	A	A	A
1012	A/chicken/Italy/4789/1999	H7N1	12/22/1999	Italy	AVIAN(Chicken)	Avian	A	A	A	A	A	A	A	A	A	A	A
1013	A/chicken/Italy/4845/1999	H7N1	12/24/1999	Italy	AVIAN(Chicken)	Avian	A	A	A	A	A	A	A	A	A	A	A
1014	A/chicken/Italy/4911/1999	H7N1	12/27/1999	Italy	AVIAN(Chicken)	Avian	A	A	A	A	A	A	A	A	A	A	A
1015	A/chicken/Italy/5086/1999	H7N1	12/31/1999	Italy	AVIAN(Chicken)	Avian	A	A	A	A	A	A	A	A	A	A	A
1016	A/chicken/Italy/682/2003	H7N3	2003	Italy	AVIAN(Chicken)	Avian	A	A	A	A	A	A	H	A	A	A	A
1017	A/chicken/Italy/797/2000	H7N1	01/31/2000	Italy	AVIAN(Chicken)	Avian	A	A	A	A	A	A	A	A	A	A	A
1018	A/duck/Guangxi/27/2003	H5N1	2003	China	AVIAN(Duck)	Avian	A	A	A	A	A	A	A	A	A	A	A
1019	A/chicken/Jalisco/14589_660/1994	H5N2	1994	Mexico	AVIAN(Chicken)	Avian	A	A	A	A	A	A	A	A	A	A	A
1020	A/chicken/Japan/1925	H7N7	1925	Japan	AVIAN(Chicken)	Avian	A	A	A	A	A	A	A	A	A	A	A
1021	A/chicken/Jena/4705/1984	H2N2	1984	Germany	AVIAN(Chicken)	Avian	A	A	A	A	A	A	A	A	A	A	A
1022	A/chicken/Jena/4836/1983	H2N2	1983	Germany	AVIAN(Chicken)	Avian	A	A	A	A	A	A	A	A	A	A	A
1023	A/chicken/Hong_Kong/HH45/2007	H9N2	2007	Hong_Kong	AVIAN(Chicken)	Avian	A	A	A	A	A	A	A	A	A	A	A
1024	A/chicken/Jiangxi/2369/2010	H7N7	2010	China	AVIAN(Chicken)	Avian	A	A	A	A	A	A	A	A	A	A	A
1025	A/chicken/Hong_Kong/HH8/2010	H9N2	2010	Hong_Kong	AVIAN(Chicken)	Avian	A	A	A	A	A	A	A	A	A	A	A
1026	A/chicken/Hong_Kong/JV17/2012	H9N2	2012	Hong_Kong	AVIAN(Chicken)	Avian	A	A	A	A	A	A	A	A	A	A	A
1027	A/duck/Henan/1650/2006	H5N1	12/30/2006	China	AVIAN(Duck)	Avian	A	A	A	A	A	A	A	A	A	A	A
1028	A/chicken/Hong_Kong/JV231W/2012	H9N2	2012	Hong_Kong	AVIAN(Chicken)	Avian	A	A	A	A	A	A	A	A	A	A	A
1029	A/duck/Hubei/2911/2007	H5N1	01/29/2007	China	AVIAN(Duck)	Avian	A	A	A	A	A	A	A	A	A	A	A
1030	A/duck/Hubei/xn/2007	H5N1	11/14/2007	China	AVIAN(Duck)	Avian	A	A	A	A	A	A	A	A	A	A	A
1031	A/duck/Hunan/1340/2002	H5N1	2002	China	AVIAN(Duck)	Avian	A	A	A	A	A	A	A	A	A	A	A
1032	A/duck/Hunan/1386/2003	H5N1	2003	China	AVIAN(Duck)	Avian	A	A	A	A	A	A	A	A	H	A	A
1033	A/duck/Hunan/1964/2007	H5N1	01/23/2007	China	AVIAN(Duck)	Avian	A	A	A	A	A	A	A	A	A	A	A
1034	A/duck/Hunan/300/2003	H5N1	2003	China	AVIAN(Duck)	Avian	A	A	A	A	A	A	A	A	A	A	A
1035	A/duck/Hunan/3315/2006	H5N1	11/30/2006	China	AVIAN(Duck)	Avian	A	A	A	A	A	A	A	A	A	A	A
1036	A/duck/Hunan/378/2003	H5N1	2003	China	AVIAN(Duck)	Avian	A	A	A	A	A	A	A	A	A	A	A
1037	A/duck/Hunan/689/2006	H5N1	12/15/2006	China	AVIAN(Duck)	Avian	A	A	A	A	A	A	A	A	A	A	A
1038	A/duck/Hunan/733/2004	H5N1	2004	China	AVIAN(Duck)	Avian	A	A	A	A	A	A	A	A	A	A	A
1039	A/duck/Hunan/782/2003	H5N1	2003	China	AVIAN(Duck)	Avian	A	A	A	A	A	A	A	A	A	A	A
1040	A/chicken/kumamoto/1_7/2014	H5N8	04/13/2014	Japan	AVIAN(Chicken)	Avian	A	A	A	A	A	A	A	A	A	A	A
1041	A/duck/Hunan/S4030/2011	H5N1	11/9/2011	China	AVIAN(Duck)	Avian	A	A	A	A	A	H	A	A	A	A	A
1042	A/duck/Hunan/S4150/2011	H5N1	11/11/2011	China	AVIAN(Duck)	Avian	A	A	A	A	A	A	A	A	A	A	A
1043	A/duck/Hunan/S4220/2011	H5N1	11/13/2011	China	AVIAN(Duck)	Avian	A	A	A	A	A	A	A	A	A	A	A
1044	A/duck/Shandong/009/2008	H5N1	12/15/2008	China	AVIAN(Duck)	Avian	A	A	A	A	A	A	A	A	A	A	A
1045	A/duck/Shantou/1101/2001	H5N1	2001	China	AVIAN(Duck)	Avian	A	A	A	A	A	A	A	A	A	A	A
1046	A/duck/Shantou/1437/2001	H5N1	2001	China	AVIAN(Duck)	Avian	A	A	A	A	A	A	A	A	A	A	A
1047	A/duck/Shantou/1930/2001	H5N1	2001	China	AVIAN(Duck)	Avian	A	A	A	A	A	A	A	A	A	A	A
1048	A/duck/Shantou/195/2001	H5N1	2001	China	AVIAN(Duck)	Avian	A	A	A	A	A	A	A	A	A	A	A
1049	A/duck/Shantou/4407/2001	H5N1	2001	China	AVIAN(Duck)	Avian	A	A	A	A	A	A	A	A	A	A	A
1050	A/chicken/New_Jersey/10977_2/1994	H2N2	12/19/1994	USA	AVIAN(Chicken)	Avian	A	A	A	A	A	A	A	A	A	A	A
1051	A/chicken/New_Jersey/13839_17/1995	H2N2	1/12/1995	USA	AVIAN(Chicken)	Avian	A	A	A	A	A	A	A	A	A	A	A
1052	A/chicken/New_Jersey/16264_16/1995	H2N2	10/25/1994	USA	AVIAN(Chicken)	Avian	A	A	A	A	A	A	A	A	A	A	A
1053	A/chicken/New_Jersey/5404_1/1995	H2N2	10/27/1994	USA	AVIAN(Chicken)	Avian	A	A	A	A	A	A	A	A	A	A	A
1054	A/chicken/New_Jersey/8695_5/1994	H2N2	11/29/1994	USA	AVIAN(Chicken)	Avian	A	A	A	A	A	A	A	A	A	A	A
1055	A/chicken/New_South_Wales/2/1997	H7N4	12/4/1997	Australia	AVIAN(Chicken)	Avian	A	A	A	A	A	A	A	A	A	A	A
1056	A/chicken/New_South_Wales/327/1997	H7N4	11/27/1997	Australia	AVIAN(Chicken)	Avian	A	A	A	A	A	A	A	A	A	A	A
1057	A/chicken/New_York/10196_4/2005	H7N2	01/31/2005	USA	AVIAN(Chicken)	Avian	A	A	A	A	A	A	A	A	A	A	A
1058	A/chicken/New_York/10196_5/2005	H7N2	01/31/2005	USA	AVIAN(Chicken)	Avian	A	A	A	A	A	A	A	A	A	A	A
1059	A/chicken/New_York/10196_6/2005	H7N2	01/31/2005	USA	AVIAN(Chicken)	Avian	A	A	A	A	A	A	A	A	A	A	A
1060	A/chicken/New_York/10508/2005	H7N2	08/24/2005	USA	AVIAN(Chicken)	Avian	A	A	A	A	A	A	A	A	A	A	A
1061	A/chicken/New_York/11678_5/2005	H7N2	2/2/2005	USA	AVIAN(Chicken)	Avian	A	A	A	A	A	A	A	A	A	A	A
1062	A/chicken/New_York/122501_1/2005	H7N2	10/11/2005	USA	AVIAN(Chicken)	Avian	A	A	A	A	A	A	A	A	A	A	A
1063	A/chicken/New_York/13828_3/1995	H2N2	1995	USA	AVIAN(Chicken)	Avian	A	A	A	A	A	A	A	A	A	A	A
1064	A/chicken/New_York/16326_4/2005	H7N2	02/16/2005	USA	AVIAN(Chicken)	Avian	A	A	A	A	A	A	A	A	A	A	A
1065	A/chicken/New_York/16326_5/2005	H7N2	02/16/2005	USA	AVIAN(Chicken)	Avian	A	A	A	A	A	A	A	A	A	A	A
1066	A/chicken/New_York/16330/2005	H7N2	02/16/2005	USA	AVIAN(Chicken)	Avian	A	A	A	A	A	A	A	A	A	A	A
1067	A/chicken/New_York/19495_2/2006	H7N2	02/21/2006	USA	AVIAN(Chicken)	Avian	A	A	A	A	A	A	A	A	A	A	A
1068	A/chicken/New_York/19495_3/2006	H7N2	02/21/2006	USA	AVIAN(Chicken)	Avian	A	A	A	A	A	A	A	A	A	A	A
1069	A/chicken/New_York/19495_5/2006	H7N2	02/21/2006	USA	AVIAN(Chicken)	Avian	A	A	A	A	A	A	A	A	A	A	A
1070	A/chicken/New_York/19499/2005	H7N2	06/28/2005	USA	AVIAN(Chicken)	Avian	A	A	A	A	A	A	A	A	A	A	A
1071	A/chicken/New_York/19499_1/2006	H7N2	02/17/2006	USA	AVIAN(Chicken)	Avian	A	A	A	A	A	A	A	A	A	A	A
1072	A/chicken/New_York/21211_1/2005	H7N2	3/1/2005	USA	AVIAN(Chicken)	Avian	A	A	A	A	A	A	A	A	A	A	A
1073	A/chicken/New_York/22067_12/2005	H7N2	06/27/2005	USA	AVIAN(Chicken)	Avian	A	A	A	A	A	A	A	A	A	A	A
1074	A/chicken/New_York/22067_7/2005	H7N2	06/27/2005	USA	AVIAN(Chicken)	Avian	A	A	A	A	A	A	A	A	A	A	A
1075	A/chicken/New_York/22067_8/2005	H7N2	06/27/2005	USA	AVIAN(Chicken)	Avian	A	A	A	A	A	A	A	A	A	A	A
1076	A/chicken/New_York/22067_9/2005	H7N2	06/27/2005	USA	AVIAN(Chicken)	Avian	A	A	A	A	A	A	A	A	A	A	A
1077	A/chicken/New_York/23164_4/2005	H7N2	3/4/2005	USA	AVIAN(Chicken)	Avian	A	A	A	A	A	A	A	A	A	A	A
1078	A/chicken/New_York/23164_5/2005	H7N2	3/4/2005	USA	AVIAN(Chicken)	Avian	A	A	A	A	A	A	A	A	A	A	A
1079	A/chicken/New_York/23164_6/2005	H7N2	3/4/2005	USA	AVIAN(Chicken)	Avian	A	A	A	A	A	A	A	A	A	A	A
1080	A/chicken/New_York/23164_7/2005	H7N2	3/4/2005	USA	AVIAN(Chicken)	Avian	A	A	A	A	A	A	A	A	A	A	A
1081	A/chicken/New_York/23165_10/2005	H7N2	3/4/2005	USA	AVIAN(Chicken)	Avian	A	A	A	A	A	A	A	A	A	A	A
1082	A/chicken/New_York/23165_11/2005	H7N2	3/4/2005	USA	AVIAN(Chicken)	Avian	A	A	A	A	A	A	A	A	A	A	A
1083	A/chicken/New_York/23165_6/2005	H7N2	3/4/2005	USA	AVIAN(Chicken)	Avian	A	A	A	A	A	A	A	A	A	A	A
1084	A/chicken/New_York/23165_9/2005	H7N2	3/4/2005	USA	AVIAN(Chicken)	Avian	A	A	A	A	A	A	A	A	A	A	A
1085	A/chicken/New_York/28263/1989	H6N3	5/2/1989	USA	AVIAN(Chicken)	Avian	A	A	A	A	A	A	A	A	A	A	A
1086	A/chicken/New_York/29047_4/2006	H7N2	2006	USA	AVIAN(Chicken)	Avian	A	A	A	A	A	A	A	A	A	A	A
1087	A/chicken/New_York/29878/1991	H2N2	05/31/1991	USA	AVIAN(Chicken)	Avian	A	A	A	A	A	A	A	A	A	A	A
1088	A/chicken/New_York/30732_10/2005	H7N2	03/23/2005	USA	AVIAN(Chicken)	Avian	A	A	A	A	A	A	A	A	A	A	A
1089	A/chicken/New_York/30732_6/2005	H7N2	03/23/2005	USA	AVIAN(Chicken)	Avian	A	A	A	A	A	A	A	A	A	A	A
1090	A/chicken/New_York/30732_9/2005	H7N2	03/23/2005	USA	AVIAN(Chicken)	Avian	A	A	A	A	A	A	A	A	A	A	A
1091	A/chicken/New_York/31621_9/2005	H7N2	03/24/2005	USA	AVIAN(Chicken)	Avian	A	A	A	A	A	A	A	A	A	A	A
1092	A/chicken/New_York/3181_5/2006	H7N2	2006	USA	AVIAN(Chicken)	Avian	A	A	A	A	A	A	A	A	A	A	A
1093	A/chicken/New_York/42217/2005	H7N2	04/14/2005	USA	AVIAN(Chicken)	Avian	A	A	A	A	A	A	A	A	A	A	A
1094	A/chicken/New_York/439235/2006	H5N2	2006	USA	AVIAN(Chicken)	Avian	A	A	A	A	A	A	A	A	A	A	A
1095	A/chicken/New_York/4438_3/1995	H2N2	10/12/1994	USA	AVIAN(Chicken)	Avian	A	A	A	A	A	A	A	A	A	A	A
1096	A/chicken/New_York/63806_11/2005	H7N2	05/25/2005	USA	AVIAN(Chicken)	Avian	A	A	A	A	A	A	A	A	A	A	A
1097	A/chicken/New_York/63806_12/2005	H7N2	05/25/2005	USA	AVIAN(Chicken)	Avian	A	A	A	A	A	A	A	A	A	A	A
1098	A/chicken/New_York/63806_7/2005	H7N2	05/25/2005	USA	AVIAN(Chicken)	Avian	A	A	A	A	A	A	A	A	A	A	A
1099	A/chicken/New_York/79672/2005	H7N2	06/30/2005	USA	AVIAN(Chicken)	Avian	A	A	A	A	A	A	A	A	A	A	A
1100	A/chicken/New_York/8391_2/2006	H7N2	2006	USA	AVIAN(Chicken)	Avian	A	A	A	A	A	A	A	A	A	A	A
1101	A/chicken/New_York/88291_11/2005	H7N2	07/20/2005	USA	AVIAN(Chicken)	Avian	A	A	A	A	A	A	A	A	A	A	A
1102	A/chicken/New_York/88291_15/2005	H7N2	07/20/2005	USA	AVIAN(Chicken)	Avian	A	A	A	A	A	A	A	A	A	A	A
1103	A/chicken/New_York/88291_6/2005	H7N2	07/20/2005	USA	AVIAN(Chicken)	Avian	A	A	A	A	A	A	A	A	A	A	A
1104	A/duck/Shantou/4912/2001	H5N1	2001	China	AVIAN(Duck)	Avian	A	A	A	A	A	A	A	A	A	A	A
1105	A/duck/Shantou/5526/2001	H5N1	2001	China	AVIAN(Duck)	Avian	A	A	A	A	A	A	A	A	A	A	A
1106	A/duck/Shantou/700/2002	H5N1	2002	China	AVIAN(Duck)	Avian	A	A	A	A	A	A	A	A	A	A	A
1107	A/duck/Yunnan/119/2003	H5N1	2003	China	AVIAN(Duck)	Avian	A	A	A	A	A	A	H	A	A	A	A
1108	A/duck/Yunnan/215/2003	H5N1	2003	China	AVIAN(Duck)	Avian	A	A	A	A	A	A	A	A	A	A	A
1109	A/duck/Yunnan/4072/2003	H5N1	2003	China	AVIAN(Duck)	Avian	A	A	A	A	A	A	A	A	A	A	A
1110	A/duck/Yunnan/426/2004	H5N1	2004	China	AVIAN(Duck)	Avian	A	A	A	A	A	A	A	A	A	A	A
1111	A/duck/Yunnan/4645/2003	H5N1	2003	China	AVIAN(Duck)	Avian	A	A	A	A	A	A	A	A	A	A	A
1112	A/duck/Yunnan/485/2004	H5N1	2004	China	AVIAN(Duck)	Avian	A	A	A	A	A	A	A	A	A	A	A
1113	A/duck/Yunnan/4873/2006_H5N1___A/duck/Yunnan/4873/2006_	H5N1	2006	China	AVIAN(Duck)	Avian	A	A	A	A	A	A	A	A	A	A	A
1114	A/duck/Yunnan/5090/2003	H5N1	2003	China	AVIAN(Duck)	Avian	A	A	A	A	A	A	A	A	A	A	A
1115	A/duck/Yunnan/5169/2003	H5N1	2003	China	AVIAN(Duck)	Avian	A	A	A	A	A	A	A	A	A	A	A
1116	A/duck/Yunnan/522/2004	H5N1	2004	China	AVIAN(Duck)	Avian	A	A	A	A	A	A	A	A	A	A	A
1117	A/duck/Yunnan/5310/2006	H5N1	2006	China	AVIAN(Duck)	Avian	A	A	A	A	A	A	A	A	A	A	A
1118	A/duck/Yunnan/5948/2003	H5N1	2003	China	AVIAN(Duck)	Avian	A	A	A	A	A	A	A	A	A	A	A
1119	A/duck/Yunnan/6080/2003	H5N1	2003	China	AVIAN(Duck)	Avian	A	A	A	A	A	A	A	A	A	A	A
1120	A/duck/Yunnan/6490/2006	H5N1	2006	China	AVIAN(Duck)	Avian	A	A	A	A	A	A	A	A	A	A	A
1121	A/duck/Yunnan/6603/2003	H5N1	2003	China	AVIAN(Duck)	Avian	A	A	A	A	A	A	A	A	A	A	A
1122	A/duck/Yunnan/662/2003	H5N1	2003	China	AVIAN(Duck)	Avian	A	A	A	A	A	A	A	A	A	A	A
1123	A/duck/Yunnan/862/2002	H5N1	2002	China	AVIAN(Duck)	Avian	A	A	A	A	H	A	A	A	A	A	A
1124	A/duck/Yunnan/971/2002	H5N1	2002	China	AVIAN(Duck)	Avian	A	A	A	A	A	A	A	A	A	A	A
1125	A/goose/Eastern_China/223/2008	H5N1	Jan-08	China	AVIAN(Goose)	Avian	A	A	A	A	A	A	A	A	A	A	A
1126	A/goose/Shantou/157/2002	H5N1	2002	China	AVIAN(Goose)	Avian	A	A	A	A	A	A	A	A	A	A	A
1127	A/goose/Shantou/753/2002	H5N1	2002	China	AVIAN(Goose)	Avian	A	A	A	A	A	A	A	A	A	A	A
1128	A/goose/Yunnan/3798/2006	H5N1	2006	China	AVIAN(Goose)	Avian	A	A	A	A	A	A	A	A	A	A	A
1129	A/goose/Yunnan/4371/2006	H5N1	2006	China	AVIAN(Goose)	Avian	A	A	A	A	A	A	A	A	A	A	A
1130	A/Chicken/NJ/118878_5/2001	H7N2	2001	USA	AVIAN(Chicken)	Avian	A	A	A	A	A	A	A	A	A	A	A
1131	A/chicken/NJ/16224_6/1999	H7N2	1999	USA	AVIAN(Chicken)	Avian	A	A	A	A	A	A	A	A	A	A	A
1132	A/chicken/NJ/17169/1993	H5N2	1993	USA	AVIAN(Chicken)	Avian	A	A	A	A	A	A	A	A	A	A	A
1133	A/chicken/NJ/294508_12/2004	H7N2	2004	USA	AVIAN(Chicken)	Avian	A	A	A	A	A	A	A	A	A	A	A
1134	A/chicken/NJ/30749_3/2000	H7N2	2000	USA	AVIAN(Chicken)	Avian	A	A	A	A	A	A	A	A	A	A	A
1135	A/goose/Yunnan/4389/2006	H5N1	2006	China	AVIAN(Goose)	Avian	A	A	A	A	A	A	A	A	A	A	A
1136	A/chicken/NY/11602_12/1998	H3N2	1998	USA	AVIAN(Chicken)	Avian	A	A	A	A	A	A	A	A	A	A	A
1137	A/Chicken/NY/119256_7/2001	H7N2	2001	USA	AVIAN(Chicken)	Avian	A	A	A	A	A	A	A	A	A	A	A
1138	A/chicken/NY/14009/1993	H5N2	1993	USA	AVIAN(Chicken)	Avian	A	A	A	A	A	A	A	A	A	A	A
1139	A/Chicken/NY/14714_2/1999	H7N3	1999	USA	AVIAN(Chicken)	Avian	A	A	A	A	A	A	A	A	A	A	A
1140	A/chicken/NY/21586_8/1999	H7N2	1999	USA	AVIAN(Chicken)	Avian	A	A	A	A	A	A	A	A	A	A	A
1141	A/chicken/OH/494832/2007	H2N3	Apr-07	USA	AVIAN(Chicken)	Avian	A	A	A	A	A	A	A	A	A	A	A
1142	A/chicken/PA/143586/2001	H7N2	2001	USA	AVIAN(Chicken)	Avian	A	A	A	A	A	A	A	A	A	A	A
1143	A/chicken/PA/149092_1/2002	H7N2	2002	USA	AVIAN(Chicken)	Avian	A	A	A	A	A	A	A	A	A	A	A
1144	A/chicken/PA/19241/1997	H7N2	1997	USA	AVIAN(Chicken)	Avian	A	A	A	A	A	A	A	A	A	A	A
1145	A/chicken/PA/298101_4/2004	H2N2	2004	USA	AVIAN(Chicken)	Avian	A	A	A	A	A	A	A	A	A	A	A
1146	A/chicken/PA/35154/1991	H1N1	1991	USA	AVIAN(Chicken)	Avian	A	A	H	A	H	A	A	H	A	A	A
1147	A/chicken/PA/9801289/1998	H7N2	1998	USA	AVIAN(Chicken)	Avian	A	A	A	A	A	A	A	A	A	A	A
1148	A/chicken/Pakistan/NARC_16945/2010	H3N1	01/25/2010	Pakistan	AVIAN(Chicken)	Avian	A	A	A	A	A	A	A	A	A	A	A
1149	A/chicken/Hong_Kong/JV75/2011	H9N2	2011	Hong_Kong	AVIAN(Chicken)	Avian	A	A	A	A	A	A	A	A	A	A	A
1150	A/chicken/Hong_Kong/NKR133/2006	H9N2	2006	Hong_Kong	AVIAN(Chicken)	Avian	A	A	A	A	A	A	A	A	A	A	A
1151	A/chicken/Hong_Kong/NT180W/2011	H9N2	2011	Hong_Kong	AVIAN(Chicken)	Avian	A	A	A	A	A	A	A	A	A	A	A
1152	A/chicken/Hong_Kong/NT211W/2007	H9N2	2007	Hong_Kong	AVIAN(Chicken)	Avian	A	A	A	A	A	A	A	A	A	A	A
1153	A/chicken/Hong_Kong/NT266/2012	H9N2	2012	Hong_Kong	AVIAN(Chicken)	Avian	A	A	A	A	A	A	A	A	A	A	A
1154	A/chicken/Hong_Kong/NT286/2007	H9N2	2007	Hong_Kong	AVIAN(Chicken)	Avian	A	A	A	A	A	A	A	A	A	A	A
1155	A/chicken/Hong_Kong/NT305W/2011	H9N2	2011	Hong_Kong	AVIAN(Chicken)	Avian	A	A	A	A	A	A	A	A	A	A	A
1156	A/chicken/Hong_Kong/NT406/2006	H9N2	2006	Hong_Kong	AVIAN(Chicken)	Avian	A	A	A	A	A	A	A	A	A	A	A
1157	A/chicken/Hong_Kong/NT449/2007	H9N2	2007	Hong_Kong	AVIAN(Chicken)	Avian	A	A	A	A	A	A	A	A	A	A	A
1158	A/chicken/Hong_Kong/SF379/2006	H9N2	2006	Hong_Kong	AVIAN(Chicken)	Avian	A	A	A	A	A	A	A	A	A	A	A
1159	A/chicken/Hong_Kong/SSP492/2005	H9N2	2005	Hong_Kong	AVIAN(Chicken)	Avian	A	A	A	A	A	A	A	A	A	A	A
1160	A/chicken/Hong_Kong/TC176/2006	H9N2	2006	Hong_Kong	AVIAN(Chicken)	Avian	A	A	A	A	A	A	A	A	A	A	A
1161	A/chicken/Pennsylvania/24825/1991	H2N2	4/12/1991	USA	AVIAN(Chicken)	Avian	A	A	A	A	A	A	A	A	A	A	A
1162	A/goose/Yunnan/4985/2006	H5N1	2006	China	AVIAN(Goose)	Avian	A	A	A	A	A	A	A	A	A	A	A
1163	A/chicken/Puebla/14587_644/1994	H5N2	1994	Mexico	AVIAN(Chicken)	Avian	A	A	A	A	A	A	A	A	A	A	A
1164	A/chicken/Queensland/1994	H7N3	12/21/1994	Australia	AVIAN(Chicken)	Avian	A	A	A	A	A	A	A	A	A	A	A
1165	A/goose/Yunnan/5141/2006	H5N1	2006	China	AVIAN(Goose)	Avian	A	A	A	A	A	A	A	A	A	A	A
1166	A/goose/Yunnan/5540/2006	H5N1	2006	China	AVIAN(Goose)	Avian	A	A	A	A	A	A	A	A	A	A	A
1167	A/chicken/Hong_Kong/TC18/2011	H9N2	2011	Hong_Kong	AVIAN(Chicken)	Avian	A	A	A	A	A	A	A	A	A	A	A
1168	A/chicken/Hong_Kong/TC8/2012	H9N2	2012	Hong_Kong	AVIAN(Chicken)	Avian	A	A	A	A	A	A	A	A	A	A	A
1169	A/chicken/Hong_Kong/TFB130/2006	H9N2	2006	Hong_Kong	AVIAN(Chicken)	Avian	A	A	A	A	A	A	A	A	A	A	A
1170	A/chicken/Hong_Kong/TP178/2007	H9N2	2007	Hong_Kong	AVIAN(Chicken)	Avian	A	A	A	A	A	A	A	A	A	A	A
1171	A/chicken/Hong_Kong/TP18/2005	H9N2	2005	Hong_Kong	AVIAN(Chicken)	Avian	A	A	A	A	A	A	A	A	A	A	A
1172	A/chicken/Hong_Kong/TSTB25W/2010	H9N2	2010	Hong_Kong	AVIAN(Chicken)	Avian	A	A	A	A	A	A	A	A	A	A	A
1173	A/chicken/Hong_Kong/TSTB27/2010	H9N2	2010	Hong_Kong	AVIAN(Chicken)	Avian	A	A	A	A	A	A	A	A	A	A	A
1174	A/chicken/Hong_Kong/TSTB28W/2010	H9N2	2010	Hong_Kong	AVIAN(Chicken)	Avian	A	A	A	A	A	A	A	A	A	A	A
1175	A/chicken/Hong_Kong/TSTB32W/2011	H9N2	2011	Hong_Kong	AVIAN(Chicken)	Avian	A	A	A	A	A	A	A	A	A	A	A
1176	A/chicken/Hong_Kong/WF163/2005	H9N2	2005	Hong_Kong	AVIAN(Chicken)	Avian	A	A	A	A	A	A	A	A	A	A	A
1177	A/chicken/Hong_Kong/WF1W/2012	H9N2	2012	Hong_Kong	AVIAN(Chicken)	Avian	A	A	A	A	A	A	A	A	A	A	A
1178	A/chicken/Hong_Kong/WF204/2005	H9N2	2005	Hong_Kong	AVIAN(Chicken)	Avian	A	A	A	A	A	A	A	A	A	A	A
1179	A/chicken/Hong_Kong/WF4/2007	H9N2	2007	Hong_Kong	AVIAN(Chicken)	Avian	A	A	A	A	A	A	A	A	A	A	A
1180	A/chicken/Rostock/45/1934	H7N1	1934	Germany	AVIAN(Chicken)	Avian	A	A	A	A	A	A	A	A	A	A	A
1181	A/chicken/Hong_Kong/YO117W/2012	H9N2	2012	Hong_Kong	AVIAN(Chicken)	Avian	A	A	A	A	A	A	A	A	A	A	A
1182	A/chicken/Hong_Kong/YO12W/2012	H9N2	2012	Hong_Kong	AVIAN(Chicken)	Avian	A	A	A	A	A	A	A	A	A	A	A
1183	A/chicken/Hong_Kong/YO151W/2011	H9N2	2011	Hong_Kong	AVIAN(Chicken)	Avian	A	A	A	A	A	A	A	A	A	A	A
1184	A/chicken/Hong_Kong/YO173W/2011	H9N2	2011	Hong_Kong	AVIAN(Chicken)	Avian	A	A	A	A	A	A	A	A	A	A	A
1185	A/chicken/Hong_Kong/YO28/2011	H9N2	2011	Hong_Kong	AVIAN(Chicken)	Avian	A	A	A	A	A	A	A	A	A	A	A
1186	A/chicken/Hong_Kong/YO6/2012	H9N2	2012	Hong_Kong	AVIAN(Chicken)	Avian	A	A	A	A	A	A	A	A	A	A	A
1187	A/chicken/Hong_Kong/YU14/2006	H9N2	2006	Hong_Kong	AVIAN(Chicken)	Avian	A	A	A	A	A	A	A	A	A	A	A
1188	A/chicken/Hong_Kong/YU158/2011	H9N2	2011	Hong_Kong	AVIAN(Chicken)	Avian	A	A	A	A	A	A	A	A	A	A	A
1189	A/chicken/Hong_Kong/YU214/2010	H9N2	2010	Hong_Kong	AVIAN(Chicken)	Avian	A	A	A	A	A	A	A	A	A	A	A
1190	A/chicken/Hong_Kong/YU218/2010	H9N2	2010	Hong_Kong	AVIAN(Chicken)	Avian	A	A	A	A	A	A	A	A	A	A	A
1191	A/chicken/Hong_Kong/YU219/2010	H9N2	2010	Hong_Kong	AVIAN(Chicken)	Avian	A	A	A	A	A	A	A	A	A	A	A
1192	A/chicken/Hong_Kong/YU250W/2011	H9N2	2011	Hong_Kong	AVIAN(Chicken)	Avian	A	A	A	A	A	A	A	A	A	A	A
1193	A/chicken/Hong_Kong/YU262W/2012	H9N2	2012	Hong_Kong	AVIAN(Chicken)	Avian	A	A	A	A	A	A	A	A	A	A	A
1194	A/chicken/Hong_Kong/YU344/2012	H9N2	2012	Hong_Kong	AVIAN(Chicken)	Avian	A	A	A	A	A	A	A	A	A	A	A
1195	A/chicken/Hong_Kong/YU551W/2011	H9N2	2011	Hong_Kong	AVIAN(Chicken)	Avian	A	A	A	A	A	A	A	A	A	A	A
1196	A/chicken/Hong_Kong/YU629/2007	H9N2	2007	Hong_Kong	AVIAN(Chicken)	Avian	A	A	A	A	A	A	A	A	A	A	A
1197	A/chicken/Hong_Kong/YU797/2007	H9N2	2007	Hong_Kong	AVIAN(Chicken)	Avian	A	A	A	A	A	A	A	A	A	A	A
1198	A/duck/Hong_Kong/702/1979	H9N2	1979	Hong_Kong	AVIAN(Duck)	Avian	A	A	A	A	A	A	A	A	A	A	A
1199	A/duck/Hong_Kong/702/1979_chicken_adapted	H9N2	1979	Hong_Kong	AVIAN(Duck)	Avian	A	A	A	A	A	A	A	A	A	A	A
1200	A/goose/Yunnan/5599/2006	H5N1	2006	China	AVIAN(Goose)	Avian	A	A	A	A	A	A	A	A	A	A	A
1201	A/duck/Hong_Kong/784/1979	H9N2	10/10/1979	Hong_Kong	AVIAN(Duck)	Avian	A	A	A	A	A	A	A	A	A	A	A
1202	A/goose/Yunnan/5769/2006	H5N1	2006	China	AVIAN(Goose)	Avian	A	A	A	A	A	A	A	A	A	A	A
1203	A/goose/Yunnan/5979/2006	H5N1	2006	China	AVIAN(Goose)	Avian	A	A	A	A	A	A	A	A	A	A	A
1204	A/goose/Yunnan/6193/2006	H5N1	2006	China	AVIAN(Goose)	Avian	A	A	A	A	A	A	A	A	A	A	A
1205	A/goose/Yunnan/6384/2006	H5N1	2006	China	AVIAN(Goose)	Avian	A	A	A	A	A	A	A	A	A	A	A
1206	A/great_black_headed_gull/Qinghai/8/2009	H5N1	Jun-09	China	AVIAN(Great_Black_Headed_Gull)	Avian	A	A	A	A	A	A	A	A	A	A	A
1207	A/great_crested_grebe/Qinghai/1/2009	H5N1	05/15/2009	China	AVIAN(Grebe)	Avian	A	A	A	A	A	A	A	A	A	A	A
1208	A/hill_myna/Heilongjiang/0704/2012	H5N1	7/4/2012	China	AVIAN(Myna)	Avian	A	A	A	A	A	A	A	A	A	A	A
1209	A/partridge/Shantou/1075/2002	H5N1	2002	China	AVIAN(Partridge)	Avian	A	A	A	A	A	A	A	A	A	A	A
1210	A/partridge/Shantou/2886/2003	H5N1	2003	China	AVIAN(Partridge)	Avian	A	A	A	A	A	A	A	A	A	A	A
1211	A/partridge/Shantou/478/2002	H5N1	2002	China	AVIAN(Partridge)	Avian	A	A	A	A	A	A	A	A	A	A	A
1212	A/pheasant/Shantou/3535/2003	H5N1	2003	China	AVIAN(Pheasant)	Avian	A	A	A	A	A	A	A	A	A	A	A
1213	A/pheasant/Shantou/40/2003	H5N1	2003	China	AVIAN(Pheasant)	Avian	A	A	A	A	A	A	A	A	A	A	A
1214	A/pheasant/Shantou/4567/2002	H5N1	2002	China	AVIAN(Pheasant)	Avian	A	A	A	A	A	A	A	A	A	A	A
1215	A/quail/Guangxi/11/2002	H5N1	Jul-02	China	AVIAN(Quail)	Avian	A	A	A	A	A	A	A	A	A	A	A
1216	A/quail/Guangxi/12/2002	H5N1	Jul-02	China	AVIAN(Quail)	Avian	A	A	A	A	A	A	A	A	A	A	A
1217	A/quail/Guangxi/13/2002	H5N1	Jul-02	China	AVIAN(Quail)	Avian	A	A	A	A	A	A	A	A	A	A	A
1218	A/quail/Shantou/3054/2002	H5N1	2002	China	AVIAN(Quail)	Avian	A	A	A	A	A	A	A	A	A	A	A
1219	A/quail/Shantou/3071/2002	H5N1	2002	China	AVIAN(Quail)	Avian	A	A	A	A	A	A	A	A	A	A	A
1220	A/quail/Shantou/3846/2002	H5N1	2002	China	AVIAN(Quail)	Avian	A	A	A	A	A	A	A	A	A	A	A
1221	A/quail/Shantou/5164/2001	H5N1	2001	China	AVIAN(Quail)	Avian	A	A	A	A	A	A	A	A	A	A	A
1222	A/silky_chicken/Shantou/4071/2002	H5N1	2002	China	AVIAN(Silky_Chicken)	Avian	A	A	A	A	A	A	A	A	A	A	A
1223	A/silky_chicken/Shantou/475/2004	H5N1	2004	China	AVIAN(Silky_Chicken)	Avian	A	A	A	A	A	A	A	A	A	A	A
1224	A/chicken/Taiwan/1682/2013	H5N2	01/29/2013	Taiwan	AVIAN(Chicken)	Avian	A	A	A	A	A	A	A	A	A	A	A
1225	A/chicken/Taiwan/1692/2013	H5N2	01/29/2013	Taiwan	AVIAN(Chicken)	Avian	A	A	A	A	A	A	A	A	A	A	A
1226	A/chicken/Taiwan/1704/2013	H5N2	01/29/2013	Taiwan	AVIAN(Chicken)	Avian	A	A	A	A	A	A	A	A	A	A	A
1227	A/chicken/Taiwan/1711/2013	H5N2	01/29/2013	Taiwan	AVIAN(Chicken)	Avian	A	A	A	A	A	A	A	A	A	A	A
1228	A/chicken/Taiwan/2267/2012	H6N1	12/21/2012	Taiwan	AVIAN(Chicken)	Avian	A	A	H	A	A	A	A	A	A	A	A
1229	A/chicken/Taiwan/2331/2012	H6N1	12/21/2012	Taiwan	AVIAN(Chicken)	Avian	A	A	H	A	A	A	A	A	A	A	A
1230	A/chicken/Taiwan/2437/2012	H6N1	12/25/2012	Taiwan	AVIAN(Chicken)	Avian	A	A	H	A	A	A	A	A	A	A	A
1231	A/chicken/Taiwan/2593/2012	H5N2	12/27/2012	Taiwan	AVIAN(Chicken)	Avian	A	A	H	A	A	A	A	A	A	A	A
1232	A/chicken/Taiwan/2759/2012	H6N1	12/27/2012	Taiwan	AVIAN(Chicken)	Avian	A	A	H	A	A	A	A	A	A	A	A
1233	A/chicken/Taiwan/2838N/00	H6N1	2000	Taiwan	AVIAN(Chicken)	Avian	A	A	A	A	A	A	A	A	A	A	A
1234	A/chicken/Taiwan/2838V/00	H6N1	2000	Taiwan	AVIAN(Chicken)	Avian	A	A	A	A	A	A	A	A	A	A	A
1235	A/chicken/Taiwan/2948/2013	H5N2	3/5/2013	Taiwan	AVIAN(Chicken)	Avian	A	A	A	A	A	A	A	A	A	A	A
1236	A/chicken/Taiwan/4443/2013	H5N2	05/17/2013	Taiwan	AVIAN(Chicken)	Avian	A	A	A	A	A	A	A	A	A	A	A
1237	A/chicken/Taiwan/67/2013	H6N1	1/2/2013	Taiwan	AVIAN(Chicken)	Avian	A	A	H	A	A	A	A	A	A	A	A
1238	A/chicken/Taiwan/683/2012	H5N2	12/6/2012	Taiwan	AVIAN(Chicken)	Avian	A	A	H	A	A	A	A	A	A	A	A
1239	A/chicken/Taiwan/689/2012	H5N2	12/6/2012	Taiwan	AVIAN(Chicken)	Avian	A	A	H	A	A	A	A	A	A	A	A
1240	A/chicken/Taiwan/692/2012	H5N2	12/6/2012	Taiwan	AVIAN(Chicken)	Avian	A	A	H	A	A	A	A	A	A	A	A
1241	A/chicken/Taiwan/7350/2013	H5N2	03/22/2013	Taiwan	AVIAN(Chicken)	Avian	A	A	A	A	A	A	A	A	A	A	A
1242	A/chicken/Taiwan/8988/2013	H5N2	03/26/2013	Taiwan	AVIAN(Chicken)	Avian	A	A	H	A	A	A	A	A	A	A	A
1243	A/chicken/Taiwan/8994/2013	H5N2	03/26/2013	Taiwan	AVIAN(Chicken)	Avian	A	A	H	A	A	A	A	A	A	A	A
1244	A/chicken/Taiwan/8995/2013	H5N2	03/26/2013	Taiwan	AVIAN(Chicken)	Avian	A	A	H	A	A	A	A	A	A	A	A
1245	A/chicken/Taiwan/8996/2013	H5N2	03/26/2013	Taiwan	AVIAN(Chicken)	Avian	A	A	H	A	A	A	A	A	A	A	A
1246	A/chicken/Taiwan/A1997/2012	H5N2	02/15/2012	Taiwan	AVIAN(Chicken)	Avian	A	A	A	A	A	A	A	A	A	A	A
1247	A/chicken/Taiwan/A703_1/2008	H5N2	2008	Taiwan	AVIAN(Chicken)	Avian	A	A	A	A	A	A	A	A	A	A	A
1248	A/chicken/Taiwan/CF16/2009	H6N1	06/19/2009	Taiwan	AVIAN(Chicken)	Avian	A	A	A	A	A	A	A	A	A	A	A
1249	A/chicken/Taiwan/CF17/2009	H6N1	06/19/2009	Taiwan	AVIAN(Chicken)	Avian	A	A	A	A	A	A	A	A	A	A	A
1250	A/chicken/Taiwan/CF19/2009	H6N1	06/19/2009	Taiwan	AVIAN(Chicken)	Avian	A	A	A	A	A	A	A	A	A	A	A
1251	A/chicken/Taiwan/CF22/2009	H6N1	7/3/2009	Taiwan	AVIAN(Chicken)	Avian	A	A	A	A	A	A	A	A	A	A	A
1252	A/chicken/Taiwan/CF24/2009	H6N1	7/3/2009	Taiwan	AVIAN(Chicken)	Avian	A	A	A	A	A	A	A	A	A	A	A
1253	A/chicken/Taiwan/TC128/2010	H6N1	12/14/2010	Taiwan	AVIAN(Chicken)	Avian	A	A	A	A	A	A	A	A	A	A	A
1254	A/chicken/Taiwan/TC147/2010	H6N1	12/14/2010	Taiwan	AVIAN(Chicken)	Avian	A	A	A	A	A	A	A	A	A	A	A
1255	A/silky_chicken/Shantou/540/2003	H5N1	2003	China	AVIAN(Silky_Chicken)	Avian	A	A	A	A	A	A	A	A	A	A	A
1256	A/chicken/Tibet/LZ01/2010	H5N2	Dec-10	China	AVIAN(Chicken)	Avian	A	A	A	A	A	A	A	A	A	A	A
1257	A/pheasant/Hong_Kong/NT458/2006	H9N2	2006	Hong_Kong	AVIAN(Pheasant)	Avian	A	A	A	A	A	A	A	A	A	A	A
1258	A/pheasant/Hong_Kong/SF529/2005	H9N2	2005	Hong_Kong	AVIAN(Pheasant)	Avian	A	A	A	A	A	A	A	A	A	A	A
1259	A/chicken/VA/40018/1984	H5N2	1984	USA	AVIAN(Chicken)	Avian	A	A	A	A	A	A	A	A	A	A	A
1260	A/chicken/Victoria/1976	H7N7	Jan-76	Australia	AVIAN(Chicken)	Avian	A	A	A	A	A	A	A	A	A	A	A
1261	A/chicken/Victoria/224/1992	H7N3	07/30/1992	Australia	AVIAN(Chicken)	Avian	A	A	A	A	A	A	A	A	A	A	A
1262	A/chicken/Wenzhou/189/2013	H7N7	2013	China	AVIAN(Chicken)	Avian	A	A	A	A	A	A	A	A	A	A	A
1263	A/pheasant/Hong_Kong/WF288W/2007	H9N2	2007	Hong_Kong	AVIAN(Pheasant)	Avian	A	A	A	A	A	A	A	A	A	A	A
1264	A/chicken/Wenzhou/269/2013	H7N7	2013	China	AVIAN(Chicken)	Avian	A	A	A	A	A	A	A	A	A	A	A
1265	A/chicken/Wenzhou/275/2013	H7N7	2013	China	AVIAN(Chicken)	Avian	A	A	A	A	A	A	A	A	A	A	A
1266	A/chicken/Wenzhou/278/2013	H7N7	2013	China	AVIAN(Chicken)	Avian	A	A	A	A	A	A	A	A	A	A	A
1267	A/chicken/Wenzhou/279/2013	H7N7	2013	China	AVIAN(Chicken)	Avian	A	A	A	A	A	A	A	A	A	A	A
1268	A/chicken/Wenzhou/305/2013	H7N7	2013	China	AVIAN(Chicken)	Avian	A	A	A	A	A	A	A	A	A	A	A
1269	A/chicken/Wenzhou/323/2013	H7N7	2013	China	AVIAN(Chicken)	Avian	A	A	A	A	A	A	A	A	A	A	A
1270	A/chicken/Wenzhou/331/2013	H7N7	2013	China	AVIAN(Chicken)	Avian	A	A	A	A	A	A	A	A	A	A	A
1271	A/chicken/Wenzhou/334b/2013	H7N7	2013	China	AVIAN(Chicken)	Avian	A	A	A	A	A	A	A	A	A	A	A
1272	A/pigeon/Hong_Kong/WF255/2007	H9N2	2007	Hong_Kong	AVIAN(Pigeon)	Avian	A	A	A	A	A	A	A	A	A	A	A
1273	A/pigeon/Hong_Kong/YU656/2007	H9N2	2007	Hong_Kong	AVIAN(Pigeon)	Avian	A	A	A	A	A	A	A	A	A	A	A
1274	A/chicken/Wenzhou/624/2013	H7N7	2013	China	AVIAN(Chicken)	Avian	A	A	A	A	A	A	A	A	A	A	A
1275	A/chicken/Wenzhou/626/2013	H7N7	2013	China	AVIAN(Chicken)	Avian	A	A	A	A	A	A	A	A	A	A	A
1276	A/chicken/Wenzhou/640/2013	H7N7	2013	China	AVIAN(Chicken)	Avian	A	A	A	A	A	A	A	A	A	A	A
1277	A/silkie_chicken/Hong_Kong/FY49W/2007	H9N2	2007	Hong_Kong	AVIAN(Silky_Chicken)	Avian	A	A	A	A	A	A	A	A	A	A	A
1278	A/chicken/Wenzhou/645/2013	H7N7	2013	China	AVIAN(Chicken)	Avian	A	A	A	A	A	A	A	A	A	A	A
1279	A/chicken/Wenzhou/658/2013	H7N7	2013	China	AVIAN(Chicken)	Avian	A	A	A	A	A	A	A	A	A	A	A
1280	A/chicken/Wenzhou/662/2013	H7N7	2013	China	AVIAN(Chicken)	Avian	A	A	A	A	A	A	A	A	A	A	A
1281	A/chicken/Wenzhou/666/2013	H7N7	2013	China	AVIAN(Chicken)	Avian	A	A	A	A	A	A	A	A	A	A	A
1282	A/chicken/Wenzhou/678/2013	H7N7	2013	China	AVIAN(Chicken)	Avian	A	A	A	A	A	A	A	A	A	A	A
1283	A/chicken/Wenzhou/685/2013	H7N7	2013	China	AVIAN(Chicken)	Avian	A	A	A	A	A	A	A	A	A	A	A
1284	A/chicken/Wenzhou/690/2013	H7N7	2013	China	AVIAN(Chicken)	Avian	A	A	A	A	A	A	A	A	A	A	A
1285	A/chicken/Wenzhou/698/2013	H7N7	2013	China	AVIAN(Chicken)	Avian	A	A	A	A	A	A	A	A	A	A	A
1286	A/chicken/Wenzhou/89/2013	H7N7	2013	China	AVIAN(Chicken)	Avian	A	A	A	A	A	A	A	A	A	A	A
1287	A/swan/Shanghai/10/2009	H5N1	Jan-09	China	AVIAN(Swan)	Avian	A	A	A	A	A	A	A	A	A	A	A
1288	A/wild_duck/Fujian/1/2011	H5N1	3/10/2011	China	AVIAN(Duck)	Avian	A	A	A	A	A	A	A	A	A	A	A
1289	A/wild_duck/Fujian/2/2011	H5N1	3/11/2011	China	AVIAN(Duck)	Avian	A	A	A	A	A	A	A	A	A	A	A
1290	A/wild_duck/Jilin/HF/2011	H5N1	04/25/2011	China	AVIAN(Duck)	Avian	A	A	A	A	A	A	A	A	A	A	A
1291	A/wild_duck/Jilin/ZF/2011	H5N1	04/26/2011	China	AVIAN(Duck)	Avian	A	A	A	A	A	A	A	A	A	A	A
1292	A/wild_duck/Shandong/1/2011	H5N1	4/12/2011	China	AVIAN(Duck)	Avian	A	A	A	A	A	A	A	A	A	A	A
1293	A/wild_duck/Shandong/2/2011	H5N1	04/13/2011	China	AVIAN(Duck)	Avian	A	A	A	A	A	A	A	A	A	A	A
1294	A/wild_duck/Shandong/628/2011	H5N1	04/14/2011	China	AVIAN(Duck)	Avian	A	A	A	A	A	A	A	A	A	A	A
1295	A/American_black_duck/New_Brunswick/00951/2010	mixed	09/15/2010	Canada	AVIAN(Avian)	Avian	A	A	A	A	A	A	A	A	A	A	A
1296	A/American_black_duck/New_Brunswick/00952/2010	mixed	09/15/2010	Canada	AVIAN(Avian)	Avian	A	A	A	A	A	A	A	A	A	A	A
1297	A/chicken/Cote_d'Ivoire/1787_34/2006	H5N1	2006	Cote_dIvoire	AVIAN(Chicken)	Avian	A	A	A	A	A	A	A	A	A	A	A
1298	A/chicken/Ivory_Coast/1787_35/2006	H5N1	2006	Cote_dIvoire	AVIAN(Chicken)	Avian	A	A	A	A	A	A	A	A	A	A	A
1299	A/duck/Cote_d'Ivoire/1787_18/2006	H5N1	2006	Cote_dIvoire	AVIAN(Duck)	Avian	A	A	A	A	A	A	A	A	A	A	A
1300	A/turkey/Ivory_Coast/4372_2/2006	H5N1	Dec-06	Cote_dIvoire	AVIAN(Turkey)	Avian	A	A	A	A	A	A	A	A	A	A	A
1301	A/turkey/Ivory_Coast/4372_3/2006	H5N1	Dec-06	Cote_dIvoire	AVIAN(Turkey)	Avian	A	A	A	A	A	A	A	A	A	A	A
1302	A/turkey/Ivory_Coast/4372_4/2006	H5N1	Dec-06	Cote_dIvoire	AVIAN(Turkey)	Avian	A	A	A	A	A	A	A	A	A	A	A
1303	A/cygnus_olor/Croatia/1/2005	H5N1	2005	Croatia	AVIAN(Mute_Swan)	Avian	A	A	A	A	A	A	A	A	A	A	A
1304	A/chicken/Egypt/3/2006	H5N1	2006	Egypt	AVIAN(Chicken)	Avian	A	A	A	A	A	A	A	A	A	A	A
1305	A/chicken/Egypt/M7217B/2013	H5N1	01/31/2013	Egypt	AVIAN(Chicken)	Avian	A	A	A	A	A	A	A	A	A	A	A
1306	A/chicken/Egypt/Q5283C/2012	H5N1	5/6/2012	Egypt	AVIAN(Chicken)	Avian	A	A	A	A	A	A	A	A	A	A	A
1307	A/duck/Egypt/Q4596A/2012	H5N1	01/19/2012	Egypt	AVIAN(Duck)	Avian	A	A	A	A	A	A	A	A	A	A	A
1308	A/duck/Egypt/Q4596B/2012	H5N1	01/19/2012	Egypt	AVIAN(Duck)	Avian	A	A	A	A	A	A	A	A	A	A	A
1309	A/duck/Egypt/Q4596D/2012	H5N1	01/19/2012	Egypt	AVIAN(Duck)	Avian	A	A	A	A	A	A	A	A	A	A	A
1310	A/duck/Egypt/S6419C/2012	H5N1	10/7/2012	Egypt	AVIAN(Duck)	Avian	A	A	A	A	A	A	A	A	A	A	A
1311	A/turkey/Egypt/S6405A/2012	H5N1	10/7/2012	Egypt	AVIAN(Turkey)	Avian	A	A	A	A	A	A	A	A	A	A	A
1312	A/duck/France/05066b/2005	H5N1	2005	France	AVIAN(Duck)	Avian	A	A	A	A	A	A	A	A	A	A	A
1313	A/duck/France/080036/2008	H5N1	Jan-08	France	AVIAN(Duck)	Avian	A	A	A	A	A	A	A	A	A	A	A
1314	A/chicken/Gaza/450/2006	H5N1	2006	Gaza_Strip	AVIAN(Chicken)	Avian	A	A	A	A	A	A	A	A	A	A	A
1315	A/chicken/Gaza/714/2006	H5N1	2006	Gaza_Strip	AVIAN(Chicken)	Avian	A	A	A	A	A	A	A	A	A	A	A
1316	A/silkie_chicken/Hong_Kong/NT382/2007	H9N2	2007	Hong_Kong	AVIAN(Silky_Chicken)	Avian	A	A	A	A	A	A	A	A	A	A	A
1317	A/silkie_chicken/Hong_Kong/NT400/2005	H9N2	2005	Hong_Kong	AVIAN(Silky_Chicken)	Avian	A	A	A	A	A	A	A	A	A	A	A
1318	A/silkie_chicken/Hong_Kong/SF202/2006	H9N2	2006	Hong_Kong	AVIAN(Silky_Chicken)	Avian	A	A	A	A	A	A	A	A	A	A	A
1319	A/silkie_chicken/Hong_Kong/YU335/2007	H9N2	2007	Hong_Kong	AVIAN(Silky_Chicken)	Avian	A	A	A	A	A	A	A	A	A	A	A
1320	A/American_black_duck/New_Brunswick/00954/2010	mixed	09/15/2010	Canada	AVIAN(Avian)	Avian	A	A	A	A	A	A	A	A	A	A	A
1321	A/chukar/New_York/11653_1/2005	H7N2	2/2/2005	USA	AVIAN(Chukar)	Avian	A	A	A	A	A	A	A	A	A	A	A
1322	A/chukar/New_York/21211_7/2005	H7N2	3/1/2005	USA	AVIAN(Chukar)	Avian	A	A	A	A	A	A	A	A	A	A	A
1323	A/chukar/New_York/23164_13/2005	H7N2	3/4/2005	USA	AVIAN(Chukar)	Avian	A	A	A	A	A	A	A	A	A	A	A
1324	A/American_black_duck/New_Brunswick/00987/2010	mixed	09/16/2010	Canada	AVIAN(Avian)	Avian	A	A	A	A	A	A	A	A	A	A	A
1325	A/cinnamon_teal/California/225/2011	H11N9	01/16/2011	USA	AVIAN(Avian)	Avian	A	A	A	A	A	A	A	A	A	A	A
1326	A/cinnamon_teal/California/44287_659/2007	H10N3	2/3/2007	USA	AVIAN(Cinnamon_Teal)	Avian	A	A	A	A	A	A	A	A	A	A	A
1327	A/cinnamon_teal/California/HKWF1111C/2007	H5N7	12/2/2007	USA	AVIAN(Cinnamon_Teal)	Avian	A	A	A	A	A	A	A	A	A	A	A
1328	A/cinnamon_teal/Mexico/2817/2006	H7N3	Feb-06	Mexico	AVIAN(Cinnamon_Teal)	Avian	A	A	A	A	A	A	A	A	A	A	A
1329	A/blue_magpie/Hong_Kong/1993/2007	H5N1	2007	Hong_Kong	AVIAN(Magpie)	Avian	A	A	A	A	A	A	H	A	A	A	A
1330	A/chestnut_munia/Hong_Kong/2442/2007	H5N1	2007	Hong_Kong	AVIAN(Munia)	Avian	A	A	A	A	A	A	A	A	A	A	A
1331	A/common_eider/Maine/270/2011	H1N1	12/3/2011	USA	AVIAN(Common_Eider)	Avian	A	A	A	A	A	A	A	A	A	A	A
1332	A/common_eider/Maine/505/2011	H12N5	12/16/2011	USA	AVIAN(Common_Eider)	Avian	A	A	A	A	A	A	A	A	A	A	A
1333	A/common_eider/Netherlands2/2006	H4N8	2006	Netherlands	AVIAN(Common_Eider)	Avian	A	A	A	A	A	A	A	A	A	A	A
1334	A/common_goldeneye/Iowa/3192/2009	H11N9	11/7/2009	USA	AVIAN(Common_Goldeneye)	Avian	A	A	A	A	A	A	A	A	A	A	A
1335	A/common_buzzard/Hong_Kong/9213/2007	H5N1	2007	Hong_Kong	AVIAN(Common_Buzzard)	Avian	A	A	A	A	A	A	A	A	A	A	A
1336	A/common_goldeneye/Wisconsin/10OS4202/2010	H7N6	12/2/2010	USA	AVIAN(Avian)	Avian	A	A	A	A	A	A	A	A	A	A	A
1337	A/common_goldeneye/Wisconsin/11OS4503/2011	H4N8	11/20/2011	USA	AVIAN(Common_Goldeneye)	Avian	A	A	A	A	A	A	A	A	A	A	A
1338	A/common_goldeneye/Wisconsin/11OS5764/2011	H4N8	12/4/2011	USA	AVIAN(Common_Goldeneye)	Avian	A	A	A	A	A	A	A	A	A	A	A
1339	A/common_gull/Norway/10_1313/2009	H13N2	2009	Norway	AVIAN(Mew_Gull)	Avian	A	A	A	A	A	A	A	A	A	A	A
1340	A/common_gull/Norway/10_1602/2009	H6N8	2009	Norway	AVIAN(Mew_Gull)	Avian	A	A	A	A	A	A	A	A	A	A	A
1341	A/common_kestrel/Hong_Kong/2372/2007	H5N1	2007	Hong_Kong	AVIAN(Kestrel)	Avian	A	A	A	A	A	A	A	A	A	A	A
1342	A/common_magpie/Hong_Kong/5052/2007	H5N1	2007	Hong_Kong	AVIAN(Common_Magpie)	Avian	A	A	A	A	A	A	A	A	A	A	A
1343	A/crested_goshawk/Hong_Kong/458/2007	H5N1	2007	Hong_Kong	AVIAN(Goshawk)	Avian	A	A	A	A	A	A	A	A	A	A	A
1344	A/common_murre/Alaska/175/1976	H1N2	1976	USA	AVIAN(Common_Murre)	Avian	A	A	A	A	A	A	A	A	A	A	A
1345	A/common_murre/Alaska/180/1976	H1N6	1976	USA	AVIAN(Common_Murre)	Avian	A	A	A	A	A	A	A	A	A	A	A
1346	A/common_murre/Alaska/181/1976	H1N6	1976	USA	AVIAN(Common_Murre)	Avian	A	A	A	A	A	A	A	A	A	A	A
1347	A/common_murre/Alaska/183/1976	H1N6	1976	USA	AVIAN(Common_Murre)	Avian	A	A	A	A	A	A	A	A	A	A	A
1348	A/common_murre/Alaska/184/1976	H1N6	1976	USA	AVIAN(Common_Murre)	Avian	A	A	A	A	A	A	A	A	A	A	A
1349	A/common_murre/Alaska/185/1976	H1N6	1976	USA	AVIAN(Common_Murre)	Avian	A	A	A	A	A	A	A	A	A	A	A
1350	A/common_murre/Alaska/186/1976	H1N6	1976	USA	AVIAN(Common_Murre)	Avian	A	A	A	A	A	A	A	A	A	A	A
1351	A/common_murre/Alaska/211/1976	H1N6	1976	USA	AVIAN(Common_Murre)	Avian	A	A	A	A	A	A	A	A	A	A	A
1352	A/common_murre/Alaska/305/1976	H1N6	1976	USA	AVIAN(Common_Murre)	Avian	A	A	A	A	A	A	A	A	A	A	A
1353	A/common_murre/Alaska/306/1976	H1N2	1976	USA	AVIAN(Common_Murre)	Avian	A	A	A	A	A	A	A	A	A	A	A
1354	A/common_murre/Alaska/312/1976	H1N6	1976	USA	AVIAN(Common_Murre)	Avian	A	A	A	A	A	A	A	A	A	A	A
1355	A/common_murre/Alaska/332/1976	H1N9	1976	USA	AVIAN(Common_Murre)	Avian	A	A	A	A	A	A	A	A	A	A	A
1356	A/common_murre/Alaska/333/1976	H1N6	1976	USA	AVIAN(Common_Murre)	Avian	A	A	A	A	A	A	A	A	A	A	A
1357	A/common_murre/Alaska/434/1976	H1N6	1976	USA	AVIAN(Common_Murre)	Avian	A	A	A	A	A	A	A	A	A	A	A
1358	A/common_murre/Alaska/44085_165/2006	H11N9	6/8/2006	USA	AVIAN(Murre)	Avian	A	A	A	A	A	A	A	A	A	A	A
1359	A/common_murre/Alaska/44089_066/2006	H10N2	6/8/2006	USA	AVIAN(Murre)	Avian	A	A	A	A	A	A	A	A	A	A	A
1360	A/common_murre/Oregon/20361_001/2007	H10N7	07/24/2007	USA	AVIAN(Common_Murre)	Avian	A	A	A	A	A	A	A	A	A	A	A
1361	A/common_scoter/Maryland/297/2005	H10N8	12/5/2005	USA	AVIAN(Common_Scoter)	Avian	A	A	A	A	A	A	A	A	A	A	A
1362	A/common_snipe/Republic_of_Georgia/1/2012	H13N2	10/5/2012	Georgia	AVIAN(Snipe)	Avian	A	A	A	A	A	A	A	A	A	A	A
1363	A/common_teal/Hong_Kong/MPK630/2009	H10N9	2009	Hong_Kong	AVIAN(Teal)	Avian	A	A	A	A	A	A	A	A	A	A	A
1364	A/common_teal/Hong_Kong/MPL634/2011	H7N7	2011	Hong_Kong	AVIAN(Teal)	Avian	A	A	A	A	A	A	A	A	A	A	A
1365	A/common_teal/Hong_Kong/MPM1645/2011	H7N1	2011	Hong_Kong	AVIAN(Teal)	Avian	A	A	A	A	A	A	A	A	A	A	A
1366	A/common_teal/Hong_Kong/MPM1670/2011	H7N7	2011	Hong_Kong	AVIAN(Teal)	Avian	A	A	A	A	A	A	A	A	A	A	A
1367	A/common_teal/Hong_Kong/MPM1740/2011	H7N7	2011	Hong_Kong	AVIAN(Teal)	Avian	A	A	A	A	A	A	A	A	A	A	A
1368	A/common_teal/Korea/MHC5_8/2009	H7N7	Oct-09	South_Korea	AVIAN(Teal)	Avian	A	A	A	A	A	A	A	A	A	A	A
1369	A/common_teal/Netherlands/1/2005	H8N4	2005	Netherlands	AVIAN(Teal)	Avian	A	A	A	A	A	A	A	A	A	A	A
1370	A/common_teal/Netherlands/10/2000	H1N1	11/23/2000	Netherlands	AVIAN(Teal)	Avian	A	A	A	A	A	A	A	A	A	A	A
1371	A/common_teal/Netherlands/2/2005	H6N8	2005	Netherlands	AVIAN(Teal)	Avian	A	A	A	A	A	A	A	A	A	A	A
1372	A/common_teal/Netherlands/2/2008	H2N3	2008	Netherlands	AVIAN(Teal)	Avian	A	A	A	A	A	A	A	A	A	A	A
1373	A/common_teal/Netherlands/9/2000	H11N9	11/27/2000	Netherlands	AVIAN(Teal)	Avian	A	A	A	A	A	A	A	A	A	A	A
1374	A/common_Teal/Republic_of_Georgia/1/2011	H3N8	09/19/2011	Georgia	AVIAN(Teal)	Avian	A	A	A	A	A	A	A	A	A	A	A
1375	A/coot/ALB/134/1987	H6N2	08/13/1987	Canada	AVIAN(Common_Coot)	Avian	A	A	A	A	A	A	A	A	A	A	A
1376	A/coot/Alberta/134/1987	H6N2	08/13/1987	Canada	AVIAN(Common_Coot)	Avian	A	A	A	A	A	A	A	A	A	A	A
1377	A/Daurian_starling/Hong_Kong/1532/2007	H5N1	2007	Hong_Kong	AVIAN(Starling)	Avian	A	A	A	A	A	A	A	A	A	A	A
1378	A/great_egret/Hong_Kong/807/2008	H5N1	2008	Hong_Kong	AVIAN(Egret)	Avian	A	A	A	A	A	A	A	A	A	A	A
1379	A/grey_heron/Hong_Kong/1046/2008	H5N1	2008	Hong_Kong	AVIAN(Grey_Heron)	Avian	A	A	A	A	A	A	A	A	A	A	A
1380	A/grey_heron/Hong_Kong/3088/2007	H5N1	2007	Hong_Kong	AVIAN(Grey_Heron)	Avian	A	A	A	A	A	A	A	A	A	A	A
1381	A/house_crow/Hong_Kong/1203/2007	H5N1	2007	Hong_Kong	AVIAN(House_Crow)	Avian	A	A	A	A	A	A	A	A	A	A	A
1382	A/domestic_duck/Republic_of_Georgia/1/2010	H10N7	04/28/2010	Georgia	AVIAN(Duck)	Avian	A	A	A	A	A	A	A	A	A	A	A
1383	A/domestic_duck/Republic_of_Georgia/2/2010	H10N7	04/28/2010	Georgia	AVIAN(Duck)	Avian	A	A	A	A	A	A	A	A	A	A	A
1384	A/house_crow/Hong_Kong/5288/2007	H5N1	2007	Hong_Kong	AVIAN(House_Crow)	Avian	A	A	A	A	A	A	A	A	A	A	A
1385	A/duck/AB/329/2006	H5N9	09/18/2006	Canada	AVIAN(Duck)	Avian	A	A	A	A	A	A	A	A	A	A	A
1386	A/duck/Altai/1285/1991	H5N3	08/15/1991	Russia	AVIAN(Duck)	Avian	A	A	A	A	A	A	A	A	A	A	A
1387	A/American_black_duck/New_Brunswick/00988/2010	mixed	09/16/2010	Canada	AVIAN(Avian)	Avian	A	A	A	A	A	A	A	A	A	A	A
1388	A/house_crow/Hong_Kong/719/2007	H5N1	2007	Hong_Kong	AVIAN(House_Crow)	Avian	A	A	A	A	A	A	A	A	A	A	A
1389	A/Japanese_white_eye/Hong_Kong/737/2007	H5N1	2007	Hong_Kong	AVIAN(Japanese_White_Eye)	Avian	A	A	A	A	A	A	H	A	A	A	A
1390	A/duck/BC/8038/2006	H5N2	12/16/2006	Canada	AVIAN(Duck)	Avian	A	A	A	A	A	A	A	A	A	A	A
1391	A/duck/Beijing/40/04	H3N8	2004	China	AVIAN(Duck)	Avian	A	A	A	A	A	A	A	A	A	A	A
1392	A/duck/Beijing/61/05	H3N8	2005	China	AVIAN(Duck)	Avian	A	A	A	A	A	A	A	A	A	A	A
1393	A/little_egret/Hong_Kong/8550/2007	H5N1	2007	Hong_Kong	AVIAN(Little_Egret)	Avian	A	A	A	A	A	A	A	A	A	A	A
1394	A/duck/Czech_Republic/1/1956	H4N6	6/11/1956	Czech_Republic	AVIAN(Duck)	Avian	A	A	A	A	A	A	A	A	A	A	A
1395	A/duck/Denmark/53_147_8/2008	H7N1	04/25/2008	Denmark	AVIAN(Duck)	Avian	A	A	A	A	A	A	A	A	A	A	A
1396	A/little_egret/Hong_Kong/8863/2007	H5N1	2007	Hong_Kong	AVIAN(Little_Egret)	Avian	A	A	A	A	A	A	A	A	A	A	A
1397	A/long_tailed_shrike/Hong_Kong/2762/2007	H5N1	2007	Hong_Kong	AVIAN(Shrike)	Avian	A	A	A	A	A	A	A	A	A	A	A
1398	A/duck/Eastern_China/008/2008	H5N5	12/15/2008	China	AVIAN(Duck)	Avian	A	A	A	A	A	A	A	A	A	A	A
1399	A/duck/Eastern_China/031/2009	H5N5	01/15/2009	China	AVIAN(Duck)	Avian	A	A	A	A	A	A	A	A	A	A	A
1400	A/magpie_robin/Hong_Kong/1097/2008	H5N1	2008	Hong_Kong	AVIAN(Magpie_Robin)	Avian	A	A	A	A	A	A	A	A	A	A	A
1401	A/magpie_robin/Hong_Kong/1897/2008	H5N1	2008	Hong_Kong	AVIAN(Magpie_Robin)	Avian	A	A	A	A	A	A	A	A	A	A	A
1402	A/peregrine_falcon/Hong_Kong/1143/2007	H5N1	2007	Hong_Kong	AVIAN(Peregrine_Falcon)	Avian	A	A	A	A	A	A	A	A	A	A	A
1403	A/peregrine_falcon/Hong_Kong/2142/2008	H5N1	2008	Hong_Kong	AVIAN(Peregrine_Falcon)	Avian	A	A	A	A	A	A	A	A	A	A	A
1404	A/peregrine_falcon/Hong_Kong/5211/2006	H5N1	2006	Hong_Kong	AVIAN(Peregrine_Falcon)	Avian	A	A	A	A	A	A	A	A	A	A	A
1405	A/red_billed_starling/Hong_Kong/4925/2007	H5N1	2007	Hong_Kong	AVIAN(Starling)	Avian	A	A	A	A	A	A	A	A	A	A	A
1406	A/scaly_breasted_munia/Hong_Kong/2433/2007	H5N1	2007	Hong_Kong	AVIAN(Munia)	Avian	A	A	A	A	A	A	A	A	A	A	A
1407	A/duck/England/1956	H11N6	1956	United_Kingdom	AVIAN(Duck)	Avian	A	A	A	A	A	A	A	A	A	A	A
1408	A/duck/France/02166/2002	H5N3	2002	France	AVIAN(Duck)	Avian	A	A	A	A	A	A	A	A	A	A	A
1409	A/duck/France/05057b/2005	H5N2	2005	France	AVIAN(Duck)	Avian	A	A	A	A	A	A	A	A	A	A	A
1410	A/scaly_breasted_munia/Hong_Kong/2572/2007	H5N1	2007	Hong_Kong	AVIAN(Munia)	Avian	A	A	A	A	A	A	A	A	A	A	A
1411	A/duck/France/06436/2006	H5N3	03/21/2006	France	AVIAN(Duck)	Avian	A	A	A	A	A	A	A	A	A	A	A
1412	A/duck/France/080032/2008	H5N2	Jan-08	France	AVIAN(Duck)	Avian	A	A	A	A	A	A	A	A	A	A	A
1413	A/silver_eared_mesia/Hong_Kong/2065/2007	H5N1	2007	Hong_Kong	AVIAN(Silver_Eared_Mesia)	Avian	A	A	A	A	A	A	A	A	A	A	A
1414	A/duck/Fujian/10774/2006	H6N6	Nov-06	China	AVIAN(Duck)	Avian	A	A	A	A	A	A	A	A	A	A	A
1415	A/duck/Fujian/10950/2006	H6N6	Nov-06	China	AVIAN(Duck)	Avian	A	A	A	A	A	A	A	A	A	A	A
1416	A/duck/Fujian/11224/2006	H6N2	Nov-06	China	AVIAN(Duck)	Avian	A	A	A	A	A	A	A	A	A	A	A
1417	A/duck/Fujian/11418/2006	H6N6	Dec-06	China	AVIAN(Duck)	Avian	A	A	A	A	A	A	A	A	A	A	A
1418	A/duck/Fujian/1565/2007	H6N6	Jun-07	China	AVIAN(Duck)	Avian	A	A	A	A	A	A	A	A	A	A	A
1419	A/duck/Fujian/1641/2006	H6N6	Feb-06	China	AVIAN(Duck)	Avian	A	A	A	A	A	A	A	A	A	A	A
1420	A/duck/Fujian/1651/2006	H6N6	Feb-06	China	AVIAN(Duck)	Avian	A	A	A	A	A	A	A	A	A	A	A
1421	A/duck/Fujian/1674/2006	H6N6	Feb-06	China	AVIAN(Duck)	Avian	A	A	A	A	A	A	A	A	A	A	A
1422	A/duck/Fujian/1804/2007	H6N6	Jun-07	China	AVIAN(Duck)	Avian	A	A	A	A	A	A	A	A	A	A	A
1423	A/duck/Fujian/1878/2006	H6N2	Feb-06	China	AVIAN(Duck)	Avian	A	A	A	A	A	A	A	A	A	A	A
1424	A/duck/Fujian/1879/2007	H6N6	Jun-07	China	AVIAN(Duck)	Avian	A	A	A	A	A	A	A	A	A	A	A
1425	A/duck/Fujian/2018/2007	H6N6	Jul-07	China	AVIAN(Duck)	Avian	A	A	A	A	A	A	A	A	A	A	A
1426	A/duck/Fujian/2060/2007	H6N6	Jul-07	China	AVIAN(Duck)	Avian	A	A	A	A	A	A	A	A	A	A	A
1427	A/duck/Fujian/2087/2007	H6N6	Jul-07	China	AVIAN(Duck)	Avian	A	A	A	A	A	A	A	A	A	A	A
1428	A/duck/Fujian/2278/2007	H6N6	Jul-07	China	AVIAN(Duck)	Avian	A	A	A	A	A	A	A	A	A	A	A
1429	A/duck/Fujian/2281/2006	H6N6	Mar-06	China	AVIAN(Duck)	Avian	A	A	A	A	A	A	A	A	A	A	A
1430	A/duck/Fujian/2321/2007	H6N6	Jul-07	China	AVIAN(Duck)	Avian	A	A	A	A	A	A	A	A	A	A	A
1431	A/duck/Fujian/2356/2007	H6N6	Jul-07	China	AVIAN(Duck)	Avian	A	A	A	A	A	A	A	A	A	A	A
1432	A/duck/Fujian/2483/2007	H6N6	Jul-07	China	AVIAN(Duck)	Avian	A	A	A	A	A	A	A	A	A	A	A
1433	A/duck/Fujian/2606/2006	H6N6	Mar-06	China	AVIAN(Duck)	Avian	A	A	A	A	A	A	A	A	A	A	A
1434	A/duck/Fujian/2749/2007	H6N6	Jul-07	China	AVIAN(Duck)	Avian	A	A	A	A	A	A	A	A	A	A	A
1435	A/duck/Fujian/2787/2007	H6N6	Jul-07	China	AVIAN(Duck)	Avian	A	A	A	A	A	A	A	A	A	A	A
1436	A/duck/Fujian/2854/2006	H6N6	Mar-06	China	AVIAN(Duck)	Avian	A	A	A	A	A	A	A	A	A	A	A
1437	A/duck/Fujian/2984/2007	H6N6	Jul-07	China	AVIAN(Duck)	Avian	A	A	A	A	A	A	A	A	A	A	A
1438	A/duck/Fujian/3059/2007	H6N6	Jul-07	China	AVIAN(Duck)	Avian	A	A	A	A	A	A	A	A	A	A	A
1439	A/duck/Fujian/3076/2007	H6N6	Jul-07	China	AVIAN(Duck)	Avian	A	A	A	A	A	A	A	A	A	A	A
1440	A/duck/Fujian/3264/2007	H6N6	Aug-07	China	AVIAN(Duck)	Avian	A	A	A	A	A	A	A	A	A	A	A
1441	A/duck/Fujian/331/2007	H6N6	May-07	China	AVIAN(Duck)	Avian	A	A	A	A	A	A	A	A	A	A	A
1442	A/duck/Fujian/3354/2006	H6N6	Apr-06	China	AVIAN(Duck)	Avian	A	A	A	A	A	A	A	A	A	A	A
1443	A/duck/Fujian/378/2007	H6N6	May-07	China	AVIAN(Duck)	Avian	A	A	A	A	A	A	A	A	A	A	A
1444	A/duck/Fujian/3796/2006	H6N6	Apr-06	China	AVIAN(Duck)	Avian	A	A	A	A	A	A	A	A	A	A	A
1445	A/duck/Fujian/4020/2007	H6N6	Aug-07	China	AVIAN(Duck)	Avian	A	A	A	A	A	A	A	A	A	A	A
1446	A/duck/Fujian/416/2006	H6N2	Jan-06	China	AVIAN(Duck)	Avian	A	A	A	A	A	A	A	A	A	A	A
1447	A/duck/Fujian/4224/2007	H6N6	Sep-07	China	AVIAN(Duck)	Avian	A	A	A	A	A	A	A	A	A	A	A
1448	A/duck/Fujian/4276/2006	H6N2	May-06	China	AVIAN(Duck)	Avian	A	A	A	A	A	A	A	A	A	A	A
1449	A/duck/Fujian/4652/2007	H6N6	Sep-07	China	AVIAN(Duck)	Avian	A	A	A	A	A	A	A	A	A	A	A
1450	A/duck/Fujian/4676/2007	H6N6	Sep-07	China	AVIAN(Duck)	Avian	A	A	A	A	A	A	A	A	A	A	A
1451	A/duck/Fujian/4936/2007	H6N6	Sep-07	China	AVIAN(Duck)	Avian	A	A	A	A	A	A	A	A	A	A	A
1452	A/duck/Fujian/4952/2007	H6N6	Sep-07	China	AVIAN(Duck)	Avian	A	A	A	A	A	A	A	A	A	A	A
1453	A/duck/Fujian/5408/2008	H7N7	2008	China	AVIAN(Duck)	Avian	A	A	A	A	A	A	A	A	A	A	A
1454	A/duck/Fujian/5429/2007	H6N6	Oct-07	China	AVIAN(Duck)	Avian	A	A	A	A	A	A	A	A	A	A	A
1455	A/duck/Fujian/5448/2008	H7N7	2008	China	AVIAN(Duck)	Avian	A	A	A	A	A	A	A	A	A	A	A
1456	A/duck/Fujian/5474/2007	H6N6	Oct-07	China	AVIAN(Duck)	Avian	A	A	A	A	A	A	A	A	A	A	A
1457	A/duck/Fujian/5476/2008	H7N7	2008	China	AVIAN(Duck)	Avian	A	A	A	A	A	A	A	A	A	A	A
1458	A/duck/Fujian/5498/2006	H6N6	Jun-06	China	AVIAN(Duck)	Avian	A	A	A	A	A	A	A	A	A	A	A
1459	A/duck/Fujian/5728/2008	H7N7	2008	China	AVIAN(Duck)	Avian	A	A	A	A	A	A	A	A	A	A	A
1460	A/duck/Fujian/5744/2007	H6N2	Oct-07	China	AVIAN(Duck)	Avian	A	A	A	A	A	A	A	A	A	A	A
1461	A/duck/Fujian/5784/2007	H6N6	Oct-07	China	AVIAN(Duck)	Avian	A	A	A	A	A	A	A	A	A	A	A
1462	A/duck/Fujian/5813/2007	H6N6	Oct-07	China	AVIAN(Duck)	Avian	A	A	A	A	A	A	A	A	A	A	A
1463	A/duck/Fujian/603/2007	H6N6	May-07	China	AVIAN(Duck)	Avian	A	A	A	A	A	A	A	A	A	A	A
1464	A/duck/Fujian/6326/2010	H7N3	2010	China	AVIAN(Duck)	Avian	A	A	A	A	A	A	A	A	A	A	A
1465	A/duck/Fujian/6380/2010	H7N3	2010	China	AVIAN(Duck)	Avian	A	A	A	A	A	A	A	A	A	A	A
1466	A/duck/Fujian/6388/2010	H7N3	2010	China	AVIAN(Duck)	Avian	A	A	A	A	A	A	A	A	A	A	A
1467	A/duck/Fujian/6390/2010	H7N3	2010	China	AVIAN(Duck)	Avian	A	A	A	A	A	A	A	A	A	A	A
1468	A/duck/Fujian/6567/2007	H6N6	Nov-07	China	AVIAN(Duck)	Avian	A	A	A	A	A	A	A	A	A	A	A
1469	A/duck/Fujian/6598/2007	H6N6	Nov-07	China	AVIAN(Duck)	Avian	A	A	A	A	A	A	A	A	A	A	A
1470	A/duck/Fujian/6605/2006	H6N6	Jul-06	China	AVIAN(Duck)	Avian	A	A	A	A	A	A	A	A	A	A	A
1471	A/duck/Fujian/6708/2006	H6N6	Jul-06	China	AVIAN(Duck)	Avian	A	A	A	A	A	A	A	A	A	A	A
1472	A/duck/Fujian/679/2007	H6N6	May-07	China	AVIAN(Duck)	Avian	A	A	A	A	A	A	A	A	A	A	A
1473	A/duck/Fujian/6841/2007	H6N6	Nov-07	China	AVIAN(Duck)	Avian	A	A	A	A	A	A	A	A	A	A	A
1474	A/duck/Fujian/6955/2006	H6N6	Jul-06	China	AVIAN(Duck)	Avian	A	A	A	A	A	A	A	A	A	A	A
1475	A/duck/Fujian/7093/2007	H6N6	Nov-07	China	AVIAN(Duck)	Avian	A	A	A	A	A	A	A	A	A	A	A
1476	A/duck/Fujian/7119/2007	H6N6	Nov-07	China	AVIAN(Duck)	Avian	A	A	A	A	A	A	A	A	A	A	A
1477	A/duck/Fujian/7130/2007	H6N6	Nov-07	China	AVIAN(Duck)	Avian	A	A	A	A	A	A	A	A	A	A	A
1478	A/duck/Fujian/7574/2006	H6N2	Aug-06	China	AVIAN(Duck)	Avian	A	A	A	A	A	A	A	A	A	A	A
1479	A/duck/Fujian/7585/2007	H6N6	Oct-07	China	AVIAN(Duck)	Avian	A	A	A	A	A	A	A	A	A	A	A
1480	A/duck/Fujian/7794/2007	H6N6	Dec-07	China	AVIAN(Duck)	Avian	A	A	A	A	A	A	A	A	A	A	A
1481	A/duck/Fujian/7818/2007	H6N6	Dec-07	China	AVIAN(Duck)	Avian	A	A	A	A	A	A	A	A	A	A	A
1482	A/duck/Fujian/7844/2007	H6N6	Dec-07	China	AVIAN(Duck)	Avian	A	A	A	A	A	A	A	A	A	A	A
1483	A/duck/Fujian/8320/2007	H6N6	Dec-07	China	AVIAN(Duck)	Avian	A	A	A	A	A	A	A	A	A	A	A
1484	A/duck/Fujian/8349/2007	H6N6	Dec-07	China	AVIAN(Duck)	Avian	A	A	A	A	A	A	A	A	A	A	A
1485	A/duck/Fujian/8807/2006	H6N6	Sep-06	China	AVIAN(Duck)	Avian	A	A	A	A	A	A	A	A	A	A	A
1486	A/duck/Fujian/9062/2006	H6N6	Sep-06	China	AVIAN(Duck)	Avian	A	A	A	A	A	A	A	A	A	A	A
1487	A/duck/Fujian/958/2006	H6N6	Jan-06	China	AVIAN(Duck)	Avian	A	A	A	A	A	A	A	A	A	A	A
1488	A/duck/Fujian/S4081/2008	H6N2	10/9/2008	China	AVIAN(Duck)	Avian	A	A	A	A	A	A	H	A	A	A	A
1489	A/duck/Guangdong/455/2000	H3N9	2000	China	AVIAN(Duck)	Avian	A	A	A	A	A	A	A	A	A	A	A
1490	A/duck/Guangdong/707/2000	H2N9	2000	China	AVIAN(Duck)	Avian	A	A	A	A	A	A	A	A	A	A	A
1491	A/duck/Guangdong/GD01/2014	H5N6	Mar-14	China	AVIAN(Duck)	Avian	A	A	A	A	A	A	A	A	A	A	A
1492	A/duck/Guangdong/S1419/2011	H6N6	3/9/2011	China	AVIAN(Duck)	Avian	A	A	A	A	A	A	A	A	A	A	A
1493	A/duck/Guangdong/S1566/2009	H6N2	3/5/2009	China	AVIAN(Duck)	Avian	A	A	A	A	A	A	A	A	A	A	A
1494	A/duck/Guangdong/W12/2011	H3N2	12/22/2011	China	AVIAN(Duck)	Avian	A	A	A	A	A	A	A	A	A	A	A
1495	A/duck/Guangdong/wy11/2008	H5N5	6/6/2008	China	AVIAN(Duck)	Avian	A	A	A	A	A	A	A	A	A	A	A
1496	A/duck/Guangdong/wy19/2008	H5N5	6/6/2008	China	AVIAN(Duck)	Avian	A	A	A	A	A	A	A	A	A	A	A
1497	A/duck/Guangdong/wy24/2008	H5N5	6/6/2008	China	AVIAN(Duck)	Avian	A	A	A	A	A	A	A	A	A	A	A
1498	A/duck/Guangxi/1074/2006	H6N2	Mar-06	China	AVIAN(Duck)	Avian	A	A	A	A	A	A	A	A	A	A	A
1499	A/duck/Guangxi/1157/2006	H6N2	Apr-06	China	AVIAN(Duck)	Avian	A	A	A	A	A	A	A	A	A	A	A
1500	A/white_backed_munia/Hong_Kong/828/2007	H5N1	2007	Hong_Kong	AVIAN(White_Rumped_Munia)	Avian	A	A	A	A	A	A	A	A	A	A	A
1501	A/duck/Guangxi/1248/2006	H6N2	Apr-06	China	AVIAN(Duck)	Avian	A	A	A	A	A	A	A	A	A	A	A
1502	A/duck/Guangxi/1330/2007	H6N8	Apr-07	China	AVIAN(Duck)	Avian	A	A	A	A	A	A	A	A	A	A	A
1503	A/duck/Guangxi/1533/2007	H6N2	Apr-07	China	AVIAN(Duck)	Avian	A	A	A	A	A	A	A	A	A	A	A
1504	A/duck/Guangxi/2140/2006	H6N2	Jun-06	China	AVIAN(Duck)	Avian	A	A	A	A	A	A	A	A	A	A	A
1505	A/duck/Guangxi/2281/2007	H6N6	Jun-07	China	AVIAN(Duck)	Avian	A	A	A	A	A	A	A	A	A	A	A
1506	A/goose/Hungary/14756/2006	H5N1	6/6/2006	Hungary	AVIAN(Goose)	Avian	A	A	A	A	A	A	A	A	A	A	A
1507	A/duck/Guangxi/2736/2006	H6N8	Jul-06	China	AVIAN(Duck)	Avian	A	A	A	A	A	A	A	A	A	A	A
1508	A/duck/Guangxi/3333/2006	H6N1	Sep-06	China	AVIAN(Duck)	Avian	A	A	A	A	A	A	A	A	A	A	A
1509	A/duck/Guangxi/3574/2006	H6N2	Sep-06	China	AVIAN(Duck)	Avian	A	A	A	A	A	A	A	A	A	A	A
1510	A/duck/Guangxi/890/2007	H6N8	Mar-07	China	AVIAN(Duck)	Avian	A	A	A	A	A	A	A	A	A	A	A
1511	A/duck/Guangxi/912/2008	H4N2	Mar-08	China	AVIAN(Duck)	Avian	A	A	A	A	A	A	A	A	A	A	A
1512	A/duck/Guangxi/GXd_1/2009	H6N5	11/27/2009	China	AVIAN(Duck)	Avian	A	A	A	A	A	A	A	A	A	A	A
1513	A/duck/Guangxi/GXd_1/2011	H1N2	02/17/2011	China	AVIAN(Duck)	Avian	A	A	A	A	A	A	H	A	A	A	A
1514	A/duck/Guangxi/GXd_2/2010	H6N2	4/2/2010	China	AVIAN(Duck)	Avian	A	A	A	A	A	A	A	A	A	A	A
1515	A/duck/Guangxi/GXd_2/2012	H1N2	03/19/2012	China	AVIAN(Duck)	Avian	A	A	A	A	A	A	A	A	A	A	A
1516	A/duck/Guangxi/GXd_3/2009	H6N2	08/20/2009	China	AVIAN(Duck)	Avian	A	A	A	A	A	A	A	A	A	A	A
1517	A/duck/Guangxi/GXd_4/2009	H6N6	11/14/2009	China	AVIAN(Duck)	Avian	A	A	A	A	A	A	A	A	A	A	A
1518	A/duck/Guangxi/GXd_4/2011	H1N2	3/8/2011	China	AVIAN(Duck)	Avian	A	A	A	A	A	A	H	A	A	A	A
1519	A/duck/Guangxi/GXd_5/2010	H6N1	5/8/2010	China	AVIAN(Duck)	Avian	A	A	A	A	A	A	A	A	A	A	A
1520	A/duck/Guangxi/GXd_6/2010	H6N8	11/11/2010	China	AVIAN(Duck)	Avian	A	A	A	A	A	A	A	A	A	A	A
1521	A/duck/Guangxi/GXd_7/2011	H6N6	01/14/2011	China	AVIAN(Duck)	Avian	A	A	A	A	A	A	A	A	A	A	A
1522	A/duck/Guizhou/1073/2007	H6N8	Feb-07	China	AVIAN(Duck)	Avian	A	A	A	A	A	A	A	A	A	A	A
1523	A/duck/Guizhou/1078/2011	H11N9	2011	China	AVIAN(Duck)	Avian	A	A	A	A	A	A	H	A	A	A	A
1524	A/duck/Guizhou/1084/2006	H6N2	Feb-06	China	AVIAN(Duck)	Avian	A	A	A	A	A	A	A	A	A	A	A
1525	A/duck/Guizhou/1088/2007	H6N2	Feb-07	China	AVIAN(Duck)	Avian	A	A	A	A	A	A	A	A	A	A	A
1526	A/duck/Guizhou/1426/2006	H6N1	Mar-06	China	AVIAN(Duck)	Avian	A	A	A	A	A	A	A	A	A	A	A
1527	A/duck/Guizhou/1560/2007	H6N8	Mar-07	China	AVIAN(Duck)	Avian	A	A	A	A	A	A	A	A	A	A	A
1528	A/duck/Guizhou/2492/2007	H6N1	May-07	China	AVIAN(Duck)	Avian	A	A	A	A	A	A	A	A	A	A	A
1529	A/duck/Guizhou/2773/2006	H6N2	May-06	China	AVIAN(Duck)	Avian	A	A	A	A	A	A	A	A	A	A	A
1530	A/duck/Guizhou/5302/2007	H6N2	Sep-07	China	AVIAN(Duck)	Avian	A	A	A	A	A	A	A	A	A	A	A
1531	A/duck/Guizhou/5482/2007	H6N2	Oct-07	China	AVIAN(Duck)	Avian	A	A	A	A	A	A	A	A	A	A	A
1532	A/duck/Guizhou/888/2006	H6N5	Feb-06	China	AVIAN(Duck)	Avian	A	A	A	A	A	A	A	A	A	A	A
1533	A/mute_swan/Hungary/3472/2006	H5N1	2/6/2006	Hungary	AVIAN(Mute_Swan)	Avian	A	A	A	A	A	A	A	A	A	A	A
1534	A/mute_swan/Hungary/4571/2006	H5N1	02/16/2006	Hungary	AVIAN(Mute_Swan)	Avian	A	A	A	A	A	A	A	A	A	A	A
1535	A/chicken/Assam/140203/2008	H5N1	11/20/2008	India	AVIAN(Chicken)	Avian	A	H	A	A	A	A	A	A	A	A	A
1536	A/duck/Hokkaido/WZ82/2013	H16N3	10/18/2013	Japan	AVIAN(Mallard)	Avian	A	A	A	A	A	A	A	A	A	A	A
1537	A/chicken/India/03CL488/2011	H5N1	3/5/2011	India	AVIAN(Chicken)	Avian	A	A	A	A	A	A	A	A	A	A	A
1538	A/duck/Hong_Kong/205/1977	H5N3	1977	Hong_Kong	AVIAN(Avian)	Avian	A	A	A	A	A	A	A	A	A	A	A
1539	A/duck/Hong_Kong/273/1978	H2N2	1978	Hong_Kong	AVIAN(Duck)	Avian	A	A	A	A	A	A	A	A	A	A	A
1540	A/duck/Hong_Kong/319/1978	H2N2	1978	Hong_Kong	AVIAN(Avian)	Avian	A	A	A	A	A	A	A	A	A	A	A
1541	A/duck/Hong_Kong/7/1975	H3N2	1975	Hong_Kong	AVIAN(Avian)	Avian	A	A	A	A	A	A	A	A	A	A	A
1542	A/American_black_duck/New_Brunswick/02399/2007_mixed_	mixed	8/11/2007	Canada	AVIAN(American_Black_Duck)	Avian	A	A	A	A	A	A	A	A	A	A	A
1543	A/chicken/India/IVRI_0011/2011	H9N2	2/1/2011	India	AVIAN(Chicken)	Avian	A	A	A	A	A	A	A	A	A	A	A
1544	A/chicken/Iran/EBGV_88/2010	H9N2	Feb-10	Iran	AVIAN(Chicken)	Avian	A	A	A	A	A	A	A	A	A	A	A
1545	A/duck/Hong_Kong/d134/1977	H6N2	1977	Hong_Kong	AVIAN(Avian)	Avian	A	A	A	A	A	A	A	A	A	A	A
1546	A/duck/Hong_Kong/d73/1976	H6N1	1976	Hong_Kong	AVIAN(Avian)	Avian	A	A	A	A	A	A	A	A	A	A	A
1547	A/duck/HuBei/03/2010	H5N5	03/28/2010	China	AVIAN(Duck)	Avian	A	A	A	A	A	A	A	A	A	A	A
1548	A/duck/Hubei/10/2010	H6N6	05/22/2010	China	AVIAN(Duck)	Avian	A	A	A	A	A	A	A	A	A	A	A
1549	A/duck/Hubei/2/2010	H6N6	05/22/2010	China	AVIAN(Duck)	Avian	A	A	A	A	A	A	A	A	A	A	A
1550	A/chicken/India/100071/2008	H5N1	03/15/2008	India	AVIAN(Chicken)	Avian	A	A	A	A	A	A	A	A	A	A	A
1551	A/duck/Hubei/S1114/2009	H6N2	3/5/2009	China	AVIAN(Duck)	Avian	A	A	A	A	A	A	A	A	A	A	A
1552	A/duck/Hubei/S4135/2010	H6N2	12/10/2010	China	AVIAN(Duck)	Avian	A	A	A	A	A	A	A	A	A	A	A
1553	A/duck/Hubei/S4170/2008	H6N2	10/9/2008	China	AVIAN(Duck)	Avian	A	A	A	A	A	A	H	A	A	A	A
1554	A/chicken/India/241272/2010	H5N1	01/18/2010	India	AVIAN(Chicken)	Avian	A	A	A	A	A	A	A	A	A	A	A
1555	A/chicken/India/81753/2008	H5N1	01/19/2008	India	AVIAN(Chicken)	Avian	A	A	A	A	A	A	A	A	A	A	A
1556	A/chicken/India/81754/2008	H5N1	01/19/2008	India	AVIAN(Chicken)	Avian	A	A	A	A	A	A	A	A	A	A	A
1557	A/duck/Hunan/1590/2007	H6N9	Jul-07	China	AVIAN(Duck)	Avian	A	A	A	A	A	A	A	A	A	A	A
1558	A/chicken/India/81766/2008	H5N1	01/19/2008	India	AVIAN(Chicken)	Avian	A	A	A	A	A	A	A	A	A	A	A
1559	A/duck/Hunan/2110/2006	H6N2	Apr-06	China	AVIAN(Duck)	Avian	A	A	A	A	A	A	A	A	A	A	A
1560	A/chicken/India/81890/2008	H5N1	01/21/2008	India	AVIAN(Chicken)	Avian	A	A	A	A	A	H	A	A	A	A	A
1561	A/chicken/India/82544/2008	H5N1	01/22/2008	India	AVIAN(Chicken)	Avian	A	A	A	A	A	A	A	A	A	A	A
1562	A/chicken/India/82580/2008	H5N1	01/23/2008	India	AVIAN(Chicken)	Avian	A	A	A	A	A	A	A	A	A	A	A
1563	A/duck/Hunan/4056/2006	H6N8	Aug-06	China	AVIAN(Duck)	Avian	A	A	A	A	A	A	A	A	A	A	A
1564	A/chicken/India/82616/2008	H5N1	01/24/2008	India	AVIAN(Chicken)	Avian	A	A	A	A	A	A	A	A	A	A	A
1565	A/chicken/India/83093/2008	H5N1	01/26/2008	India	AVIAN(Chicken)	Avian	A	A	A	A	A	A	A	A	A	A	A
1566	A/chicken/India/85459/2008	H5N1	01/30/2008	India	AVIAN(Chicken)	Avian	A	A	A	A	A	A	A	A	A	A	A
1567	A/duck/Hunan/8_19/2009	H4N2	Jan-09	China	AVIAN(Duck)	Avian	A	A	A	A	A	A	A	A	A	A	A
1568	A/duck/Hunan/S11090/2012	H4N6	03/25/2012	China	AVIAN(Duck)	Avian	A	A	A	A	A	A	A	A	A	A	A
1569	A/duck/Hunan/S11205/2012	H10N3	03/25/2012	China	AVIAN(Duck)	Avian	A	A	A	A	A	A	A	A	A	A	A
1570	A/duck/Hunan/S11547/2012	H4N9	03/24/2012	China	AVIAN(Duck)	Avian	A	A	A	A	A	A	A	A	A	A	A
1571	A/duck/Hunan/S11893/2012	H4N6	03/25/2012	China	AVIAN(Duck)	Avian	A	A	A	A	A	A	A	A	A	A	A
1572	A/duck/Hunan/S1256/2012	H3N8	03/23/2012	China	AVIAN(Duck)	Avian	A	A	A	A	A	A	A	A	A	A	A
1573	A/duck/Hunan/S1607/2012	H11N9	03/24/2012	China	AVIAN(Duck)	Avian	A	A	A	A	A	A	A	A	A	A	A
1574	A/duck/Hunan/S1661/2012	H6N6	03/24/2012	China	AVIAN(Duck)	Avian	A	A	A	A	A	A	H	A	A	A	A
1575	A/duck/Hunan/S1824/2012	H3N8	03/24/2012	China	AVIAN(Duck)	Avian	A	A	A	A	A	A	A	A	A	A	A
1576	A/duck/Hunan/S3047/2009	H6N2	10/21/2009	China	AVIAN(Duck)	Avian	A	A	A	A	A	A	A	A	A	A	A
1577	A/duck/Hunan/S4013/2011	H11N9	11/9/2011	China	AVIAN(Duck)	Avian	A	A	A	A	A	A	A	A	A	A	A
1578	A/chicken/India/96880/2008	H5N1	3/6/2008	India	AVIAN(Chicken)	Avian	A	A	A	A	A	A	A	A	A	A	A
1579	A/duck/Hunan/S4101/2011	H5N2	11/11/2011	China	AVIAN(Duck)	Avian	A	A	A	A	A	A	A	A	A	A	A
1580	A/chicken/Iran/ZMT_101/1998	H9N2	Jun-98	Iran	AVIAN(Chicken)	Avian	A	A	H	A	A	A	A	A	A	A	A
1581	A/duck/Hunan/S4120/2011	H5N2	11/11/2011	China	AVIAN(Duck)	Avian	A	A	A	A	A	A	A	A	A	A	A
1582	A/duck/Hunan/S4124/2011	H5N2	11/11/2011	China	AVIAN(Duck)	Avian	A	A	A	A	A	A	A	A	A	A	A
1583	A/duck/Hunan/S4137/2011	H11N9	11/11/2011	China	AVIAN(Duck)	Avian	A	A	A	A	A	A	A	A	A	A	A
1584	A/chicken/India/CA0301/2011	H5N1	3/6/2011	India	AVIAN(Chicken)	Avian	A	A	A	A	A	A	A	A	A	A	A
1585	A/chicken/India/CA0302/2011	H5N1	3/6/2011	India	AVIAN(Chicken)	Avian	A	A	A	A	A	A	A	A	A	A	A
1586	A/duck/Hunan/S4273/2010	H6N6	12/10/2010	China	AVIAN(Duck)	Avian	A	A	A	A	A	A	A	A	A	A	A
1587	A/duck/Hunan/S4386/2009	H6N2	12/24/2009	China	AVIAN(Duck)	Avian	A	A	A	A	A	A	A	A	A	A	A
1588	A/duck/Hunan/S4443/2011	H11N9	11/13/2011	China	AVIAN(Duck)	Avian	A	A	A	A	A	A	A	A	A	A	A
1589	A/duck/Hunan/S4474/2011	H11N9	11/13/2011	China	AVIAN(Duck)	Avian	A	A	A	A	A	A	A	A	A	A	A
1590	A/chicken/India/CA0303/2011	H5N1	3/6/2011	India	AVIAN(Chicken)	Avian	A	A	A	A	A	A	A	A	A	A	A
1591	A/chicken/India/CL03485/2011	H5N1	3/6/2011	India	AVIAN(Chicken)	Avian	A	A	A	A	A	A	A	A	A	A	A
1592	A/chicken/India/TR0383/2011	H5N1	3/6/2011	India	AVIAN(Chicken)	Avian	A	A	A	A	A	A	A	A	A	A	A
1593	A/duck/Interior_Alaska/7MP1570/2007	H4N6	9/1/2007	USA	AVIAN(Duck)	Avian	A	A	A	A	A	A	A	A	A	A	A
1594	A/duck/Interior_Alaska/7MP1591R1/2007	H3N8	9/1/2007	USA	AVIAN(Duck)	Avian	A	A	A	A	A	A	A	A	A	A	A
1595	A/duck/Italy/194659/2006	H3N2	2006	Italy	AVIAN(Duck)	Avian	A	A	A	A	A	A	A	A	A	A	A
1596	A/duck/Italy/281904/2006	H1N1	2006	Italy	AVIAN(Duck)	Avian	A	A	A	A	A	A	A	A	A	A	A
1597	A/duck/Italy/4609/2003	H7N2	2003	Italy	AVIAN(Duck)	Avian	A	A	A	A	A	A	A	A	A	A	A
1598	A/duck/Italy/551/2000	H7N1	01/24/2000	Italy	AVIAN(Duck)	Avian	A	A	A	A	A	A	A	A	A	A	A
1599	A/duck/Italy/69238/2007	H1N1	2007	Italy	AVIAN(Duck)	Avian	A	A	A	A	A	A	A	A	A	A	A
1600	A/duck/Italy/775/2004	H5N3	2004	Italy	AVIAN(Duck)	Avian	A	A	A	A	A	A	A	A	A	A	A
1601	A/duck/Jiangsu/022/2009	H6N6	01/15/2009	China	AVIAN(Duck)	Avian	A	A	A	A	A	A	A	A	A	A	A
1602	A/avian/Israel/313/2008	H9N2	2008	Israel	AVIAN(Avian)	Avian	A	A	A	A	A	A	A	A	A	A	A
1603	A/duck/Jiangsu/1_15/2011	H4N2	1/12/2011	China	AVIAN(Duck)	Avian	A	A	A	A	A	A	A	A	A	A	A
1604	A/duck/Jiangsu/10_d4/2011	H11N3	Oct-11	China	AVIAN(Avian)	Avian	A	A	A	A	A	A	A	A	A	A	A
1605	A/duck/Jiangsu/26/2004	H3N2	May-04	China	AVIAN(Duck)	Avian	A	A	A	A	A	A	A	A	A	A	A
1606	A/duck/Jiangsu/4/2010	H3N6	Mar-10	China	AVIAN(Duck)	Avian	A	A	A	A	A	A	A	A	A	A	A
1607	A/duck/Jiangsu/k1203/2010	H5N8	12/5/2010	China	AVIAN(Duck)	Avian	A	A	A	A	A	A	A	A	A	A	A
1608	A/duck/Jiangsu/m234/2012	H5N2	01/18/2012	China	AVIAN(Mallard)	Avian	A	A	A	A	A	A	A	A	A	A	A
1609	A/duck/Jiangxi/13291/2009	H7N3	2009	China	AVIAN(Duck)	Avian	A	A	A	A	A	A	H	A	A	A	A
1610	A/duck/Jiangxi/16285/2010	H7N3	2010	China	AVIAN(Duck)	Avian	A	A	A	A	A	A	A	A	A	A	A
1611	A/duck/Jiangxi/16326/2010	H7N7	2010	China	AVIAN(Duck)	Avian	A	A	A	A	A	A	A	A	A	A	A
1612	A/duck/Jiangxi/16736/2010	H7N3	2010	China	AVIAN(Duck)	Avian	A	A	A	A	A	A	A	A	A	A	A
1613	A/duck/Jiangxi/16769/2010	H7N7	2010	China	AVIAN(Duck)	Avian	A	A	A	A	A	A	A	A	A	A	A
1614	A/duck/Jiangxi/1717/2003	H7N7	2003	China	AVIAN(Duck)	Avian	A	A	A	A	A	A	A	A	A	A	A
1615	A/duck/Jiangxi/21980/2010	H7N7	2010	China	AVIAN(Duck)	Avian	A	A	A	A	A	A	A	A	A	A	A
1616	A/duck/Jiangxi/22041/2008	H4N9	2008	China	AVIAN(Duck)	Avian	A	A	A	A	A	A	A	A	A	A	A
1617	A/duck/Jiangxi/22330/2009	H7N3	2009	China	AVIAN(Duck)	Avian	A	A	A	A	A	A	A	A	A	A	A
1618	A/duck/Jiangxi/22537/2012	H11N9	2012	China	AVIAN(Duck)	Avian	A	A	A	A	A	A	A	A	A	A	A
1619	A/duck/Jiangxi/22597/2012	H11N9	2012	China	AVIAN(Duck)	Avian	A	A	A	A	A	A	A	A	A	A	A
1620	A/duck/Jiangxi/22620/2012	H11N9	2012	China	AVIAN(Duck)	Avian	A	A	A	A	A	A	A	A	A	A	A
1621	A/duck/Jiangxi/23005/2009	H7N3	2009	China	AVIAN(Duck)	Avian	A	A	A	A	A	A	A	A	A	A	A
1622	A/duck/Jiangxi/23008/2009	H7N7	2009	China	AVIAN(Duck)	Avian	A	A	A	A	A	A	A	A	A	A	A
1623	A/duck/Jiangxi/25134/2009	H7N6	2009	China	AVIAN(Duck)	Avian	A	A	A	A	A	A	A	A	A	A	A
1624	A/duck/Jiangxi/25186/2009	H7N6	2009	China	AVIAN(Duck)	Avian	A	A	A	A	A	A	A	A	A	A	A
1625	A/duck/Jiangxi/3096/2009	H7N9	2009	China	AVIAN(Duck)	Avian	A	A	A	A	A	A	A	A	A	A	A
1626	A/duck/Jiangxi/3141/2009	H7N9	2009	China	AVIAN(Duck)	Avian	A	A	A	A	A	A	A	A	A	A	A
1627	A/duck/Jiangxi/3152/2009	H7N9	2009	China	AVIAN(Duck)	Avian	A	A	A	A	A	A	A	A	A	A	A
1628	A/duck/Jiangxi/3169/2009	H7N9	2009	China	AVIAN(Duck)	Avian	A	A	A	A	A	A	A	A	A	A	A
1629	A/duck/Jiangxi/3190/2009	H7N9	2009	China	AVIAN(Duck)	Avian	A	A	A	A	A	A	A	A	A	A	A
1630	A/duck/Jiangxi/3230/2009	H7N9	2009	China	AVIAN(Duck)	Avian	A	A	A	A	A	A	A	A	A	A	A
1631	A/duck/Jiangxi/3283/2009	H7N9	2009	China	AVIAN(Duck)	Avian	A	A	A	A	A	A	A	A	A	A	A
1632	A/duck/Jiangxi/3286/2009	H7N9	2009	China	AVIAN(Duck)	Avian	A	A	A	A	A	A	A	A	A	A	A
1633	A/duck/Jiangxi/3292/2009	H7N9	2009	China	AVIAN(Duck)	Avian	A	A	A	A	A	A	A	A	A	A	A
1634	A/duck/Jiangxi/4981/2007	H6N2	Nov-07	China	AVIAN(Duck)	Avian	A	A	A	A	A	A	A	A	A	A	A
1635	A/duck/Jiangxi/5178/2007	H6N2	Nov-07	China	AVIAN(Duck)	Avian	A	A	A	A	A	A	A	A	A	A	A
1636	A/duck/Jiangxi/5748/2006	H6N2	Aug-06	China	AVIAN(Duck)	Avian	A	A	A	A	A	A	A	A	A	A	A
1637	A/duck/Jiangxi/7016/2009	H7N3	2009	China	AVIAN(Duck)	Avian	A	A	A	A	A	A	A	A	A	A	A
1638	A/duck/Jiangxi/7348/2007	H6N2	Dec-07	China	AVIAN(Duck)	Avian	A	A	A	A	A	A	A	A	A	A	A
1639	A/duck/Jiangxi/8028/2009	H7N3	2009	China	AVIAN(Duck)	Avian	A	A	A	A	A	A	A	A	A	A	A
1640	A/duck/Jiangxi/9631/2009	H7N8	2009	China	AVIAN(Duck)	Avian	A	A	A	A	A	A	A	A	A	A	A
1641	A/duck/Jiangxi/9742/2009	H7N3	2009	China	AVIAN(Duck)	Avian	A	A	A	A	A	A	A	A	A	A	A
1642	A/duck/Jiangxi/k0701/2009	H11N2	Jul-09	China	AVIAN(Duck)	Avian	A	A	A	A	A	A	H	A	A	A	A
1643	A/duck/Korea/460_5/2008	H6N2	May-08	South_Korea	AVIAN(Duck)	Avian	A	A	A	A	A	A	A	A	A	A	A
1644	A/chicken/India/WB_NIV2653/2008	H5N1	01/21/2008	India	AVIAN(Chicken)	Avian	A	A	A	A	A	A	A	A	A	A	A
1645	A/chicken/India/WB_NIV529/2008	H5N1	01/13/2008	India	AVIAN(Chicken)	Avian	A	A	A	A	A	A	A	A	A	A	A
1646	A/chicken/India/WB_NIV92456/2009	H5N1	3/10/2009	India	AVIAN(Chicken)	Avian	A	A	A	A	A	A	A	A	A	A	A
1647	A/duck/Korea/BC10/2007	H7N3	Mar-07	South_Korea	AVIAN(Duck)	Avian	A	A	A	A	A	A	A	A	A	A	A
1648	A/duck/Korea/DY104/2007	H4N6	Dec-07	South_Korea	AVIAN(Duck)	Avian	A	A	A	A	A	A	A	A	A	A	A
1649	A/duck/Korea/GJ56/2007	H7N8	Nov-07	South_Korea	AVIAN(Duck)	Avian	A	A	A	A	A	A	A	A	A	A	A
1650	A/chicken/Sikkim/151464/2009	H5N1	Jan-09	India	AVIAN(Chicken)	Avian	A	A	A	A	A	A	A	A	A	A	A
1651	A/chicken/Sikkim/151466/2009	H5N1	01/15/2009	India	AVIAN(Chicken)	Avian	A	A	A	A	A	A	A	A	A	A	A
1652	A/chicken/West_Bengal/100879/2008	H5N1	03/23/2008	India	AVIAN(Chicken)	Avian	A	H	A	A	A	A	A	A	A	A	A
1653	A/chicken/West_Bengal/106181/2008	H5N1	5/7/2008	India	AVIAN(Chicken)	Avian	A	A	A	A	A	A	A	A	A	A	A
1654	A/duck/LA/17G/1987	H3N8	1987	USA	AVIAN(Duck)	Avian	A	A	A	A	A	A	A	A	A	A	A
1655	A/chicken/West_Bengal/142121/2008	H5N1	Dec-08	India	AVIAN(Chicken)	Avian	A	A	A	A	A	A	A	A	A	A	A
1656	A/chicken/West_Bengal/148713/2009	H5N1	Jan-09	India	AVIAN(Chicken)	Avian	A	A	A	A	A	A	A	A	A	A	A
1657	A/avian/Israel/314/2008	H9N2	2008	Israel	AVIAN(Bird)	Avian	A	A	A	A	A	A	A	A	A	A	A
1658	A/duck/Manitoba/1953	H10N7	1953	Canada	AVIAN(Duck)	Avian	A	A	A	A	A	A	A	A	A	A	A
1659	A/duck/Minnesota/1/1975	H6N9	1975	USA	AVIAN(Duck)	Avian	A	A	A	A	A	A	A	A	A	A	A
1660	A/duck/Minnesota/104/1974	H4N6	1974	USA	AVIAN(Duck)	Avian	A	A	A	A	A	A	A	A	A	H	A
1661	A/duck/Minnesota/110/1974	H4N6	1974	USA	AVIAN(Duck)	Avian	A	A	A	A	A	A	A	A	A	H	A
1662	A/duck/Minnesota/12/1975	H3N8	1975	USA	AVIAN(Duck)	Avian	A	A	A	A	A	A	A	A	A	A	A
1663	A/duck/Minnesota/2/1975	H6N1	1975	USA	AVIAN(Duck)	Avian	A	A	A	A	A	A	A	A	A	A	A
1664	A/duck/Minnesota/24/1975	H4N6	1975	USA	AVIAN(Duck)	Avian	A	A	A	A	A	A	A	A	A	A	A
1665	A/duck/Minnesota/25/1975	H6N2	1975	USA	AVIAN(Duck)	Avian	A	A	A	A	A	A	A	A	A	A	A
1666	A/duck/Minnesota/3/1975	H3N8	1975	USA	AVIAN(Duck)	Avian	A	A	A	A	A	A	A	A	A	A	A
1667	A/duck/Minnesota/33/1975	H6N5	1975	USA	AVIAN(Duck)	Avian	A	A	A	A	A	A	H	A	A	A	A
1668	A/duck/Minnesota/34/1976	H3N8	1976	USA	AVIAN(Duck)	Avian	A	A	A	A	A	A	H	A	A	A	A
1669	A/duck/Minnesota/44/1975	H4N8	1975	USA	AVIAN(Duck)	Avian	A	A	A	A	A	A	A	A	A	A	A
1670	A/duck/Minnesota/47/1975	H11N9	1975	USA	AVIAN(Duck)	Avian	A	A	A	A	A	A	A	A	A	A	A
1671	A/duck/Minnesota/53/1974	H3N8	1974	USA	AVIAN(Duck)	Avian	A	A	A	A	A	A	A	A	A	A	A
1672	A/duck/Minnesota/54/1974	H3N8	1974	USA	AVIAN(Duck)	Avian	A	A	A	A	A	A	A	A	A	A	A
1673	A/duck/Minnesota/56/1974	H3N8	1974	USA	AVIAN(Duck)	Avian	A	A	A	A	A	A	A	A	A	A	A
1674	A/duck/Minnesota/56/1975	H6N1	1975	USA	AVIAN(Duck)	Avian	A	A	A	A	A	A	A	A	A	A	A
1675	A/duck/Minnesota/63/1976	H5N2	1976	USA	AVIAN(Duck)	Avian	A	A	A	A	A	A	H	A	A	A	A
1676	A/duck/Minnesota/83/1974	H11N9	1974	USA	AVIAN(Duck)	Avian	A	A	A	A	A	A	A	A	A	A	A
1677	A/duck/Minnesota/9/1975	H6N5	1975	USA	AVIAN(Duck)	Avian	A	A	A	A	A	A	H	A	A	A	A
1678	A/duck/Minnesota/A/1975	H4N6	1975	USA	AVIAN(Duck)	Avian	A	A	A	A	A	A	A	A	A	A	A
1679	A/duck/Mongolia/47/2001	H7N1	2001	Mongolia	AVIAN(Duck)	Avian	A	A	A	A	A	A	A	A	A	A	A
1680	A/duck/Mongolia/867/2002	H7N1	2002	Mongolia	AVIAN(Duck)	Avian	A	A	A	A	A	A	A	A	A	A	A
1681	A/duck/Moscow/4182/2010	H5N3	Nov-10	Russia	AVIAN(Duck)	Avian	A	A	A	A	A	A	A	A	A	A	A
1682	A/duck/Nanchang/1681/1992	H3N8	12/1/1992	China	AVIAN(Duck)	Avian	A	A	A	A	A	A	A	A	A	A	A
1683	A/duck/Nanjing/19/2010	H1N3	03/14/2010	China	AVIAN(Duck)	Avian	A	A	A	A	A	A	A	A	A	A	A
1684	A/duck/Nanjing/20/2010	H1N3	03/14/2010	China	AVIAN(Duck)	Avian	A	A	A	A	A	A	A	A	A	A	A
1685	A/duck/New_Jersey/7872_27/1995_mixed_	mixed	11/18/1994	USA	AVIAN(Duck)	Avian	A	A	A	A	A	A	A	A	A	A	A
1686	A/duck/New_York/143646_5/2005	H7N2	2005	USA	AVIAN(Duck)	Avian	A	A	A	A	A	A	A	A	A	A	A
1687	A/duck/New_York/16873/1999	H6N2	05/25/1999	USA	AVIAN(Duck)	Avian	A	A	A	A	A	A	A	A	A	A	A
1688	A/duck/New_York/21211_6/2005	H7N2	3/1/2005	USA	AVIAN(Duck)	Avian	A	A	A	A	A	A	A	A	A	A	A
1689	A/duck/New_York/22067_11/2005	H7N2	06/27/2005	USA	AVIAN(Duck)	Avian	A	A	A	A	A	A	A	A	A	A	A
1690	A/duck/New_York/445743/2006	H5N2	2006	USA	AVIAN(Duck)	Avian	A	A	A	A	A	A	A	A	A	A	A
1691	A/duck/New_York/465571/2006	H5N2	2006	USA	AVIAN(Duck)	Avian	A	A	A	A	A	A	A	A	A	A	A
1692	A/duck/New_York/465976/2006	H5N2	2006	USA	AVIAN(Duck)	Avian	A	A	A	A	A	A	A	A	A	A	A
1693	A/duck/New_York/466787/2006	H5N2	2006	USA	AVIAN(Duck)	Avian	A	A	A	A	A	A	A	A	A	A	A
1694	A/duck/New_York/469961/2006	H5N2	2006	USA	AVIAN(Duck)	Avian	A	A	A	A	A	A	A	A	A	A	A
1695	A/duck/New_York/481172/2007	H5N2	2007	USA	AVIAN(Duck)	Avian	A	A	A	A	A	A	A	A	A	A	A
1696	A/duck/New_York/484057/2007	H5N2	2007	USA	AVIAN(Duck)	Avian	A	A	A	A	A	A	A	A	A	A	A
1697	A/duck/New_York/489761/2007	H5N2	2007	USA	AVIAN(Duck)	Avian	A	A	A	A	A	A	A	A	A	A	A
1698	A/duck/New_York/490722/2007	H5N2	2007	USA	AVIAN(Duck)	Avian	A	A	A	A	A	A	A	A	A	A	A
1699	A/duck/New_York/492652/2007	H5N2	2007	USA	AVIAN(Duck)	Avian	A	A	A	A	A	A	A	A	A	A	A
1700	A/duck/New_York/494165/2007	H5N2	2007	USA	AVIAN(Duck)	Avian	A	A	A	A	A	A	A	A	A	A	A
1701	A/duck/New_York/88291_13/2005	H7N2	07/20/2005	USA	AVIAN(Duck)	Avian	A	A	A	A	A	A	A	A	A	A	A
1702	A/duck/New_York/98616_5/2005	H7N2	06/27/2005	USA	AVIAN(Duck)	Avian	A	A	A	A	A	A	A	A	A	A	A
1703	A/duck/Nha_Trang/15/2013	H4N9	07/24/2013	Viet_Nam	AVIAN(Mallard)	Avian	A	A	A	A	A	A	H	A	A	A	A
1704	A/duck/NY/13822/1995	H3N8	1995	USA	AVIAN(Duck)	Avian	A	A	A	A	A	A	A	A	A	A	A
1705	A/duck/NY/6874/1978	H3N2	1978	USA	AVIAN(Duck)	Avian	A	A	A	A	A	A	A	A	A	A	A
1706	A/duck/OH/492493/2007	H2N3	Apr-07	USA	AVIAN(Duck)	Avian	A	A	A	A	A	A	A	A	A	A	A
1707	A/chicken/West_Bengal/155505/2009	H5N1	Jan-09	India	AVIAN(Chicken)	Avian	A	H	A	A	A	A	A	A	A	A	A
1708	A/duck/PA/143585/2001	H7N3	2001	USA	AVIAN(Duck)	Avian	A	A	A	A	A	A	A	A	A	A	A
1709	A/duck/Pennsylvania/4844_6/2013	H1N8	2/5/2013	USA	AVIAN(Duck)	Avian	A	A	A	A	A	A	A	A	A	A	A
1710	A/duck/Pennsylvania/9411697/1996	H2N3	1996	USA	AVIAN(Duck)	Avian	A	A	A	A	A	A	A	A	A	A	A
1711	A/duck/Primorie/2633/2001	H5N3	08/24/2001	Russia	AVIAN(Duck)	Avian	A	A	A	A	A	A	A	A	A	A	A
1712	A/chicken/West_Bengal/155508/2009	H5N1	01/29/2009	India	AVIAN(Chicken)	Avian	A	H	A	A	A	A	A	A	A	A	A
1713	A/duck/Rugen/78_6/1981	H2N3	1981	Germany	AVIAN(Duck)	Avian	A	A	A	A	A	A	A	A	A	A	A
1714	A/duck/Rugen/79_6/1981	H2N3	1981	Germany	AVIAN(Duck)	Avian	A	A	A	A	A	A	A	A	A	A	A
1715	A/duck/Rugen/88_4/1981	H2N3	1981	Germany	AVIAN(Duck)	Avian	A	A	A	A	A	A	A	A	A	A	A
1716	A/duck/Rugen/88_6/1981	H2N3	1981	Germany	AVIAN(Duck)	Avian	A	A	A	A	A	A	A	A	A	A	A
1717	A/chicken/West_Bengal/162642/2009	H5N1	02/15/2009	India	AVIAN(Chicken)	Avian	A	A	A	A	A	A	A	A	A	A	A
1718	A/avian/Israel/584/2005	H9N2	2005	Israel	AVIAN(Bird)	Avian	A	A	A	A	A	A	A	A	A	A	A
1719	A/chicken/Israel/1033/2007	H9N2	12/21/2007	Israel	AVIAN(Chicken)	Avian	A	A	A	A	A	A	A	A	A	A	A
1720	A/chicken/Israel/1040/2007	H9N2	12/23/2007	Israel	AVIAN(Chicken)	Avian	A	A	A	A	A	A	A	A	A	A	A
1721	A/duck/Shantou/10124/2006	H6N2	May-06	China	AVIAN(Duck)	Avian	A	A	A	A	A	A	A	A	A	A	A
1722	A/duck/Shantou/10143/2006	H6N6	May-06	China	AVIAN(Duck)	Avian	A	A	A	A	A	A	A	A	A	A	A
1723	A/duck/Shantou/10162/2006	H6N2	May-06	China	AVIAN(Duck)	Avian	A	A	A	A	A	A	A	A	A	A	A
1724	A/duck/Shantou/10776/2006	H6N2	Jun-06	China	AVIAN(Duck)	Avian	A	A	A	A	A	A	A	A	A	A	A
1725	A/duck/Shantou/1080/2007	H6N2	Jun-07	China	AVIAN(Duck)	Avian	A	A	A	A	A	A	A	A	A	A	A
1726	A/chicken/West_Bengal/170564/2009	H5N1	3/9/2009	India	AVIAN(Chicken)	Avian	A	A	A	A	A	A	A	A	A	A	A
1727	A/duck/Shantou/1165/2006	H6N6	Jan-06	China	AVIAN(Duck)	Avian	A	A	A	A	A	A	A	A	A	A	A
1728	A/duck/Shantou/1240/2007	H6N6	Jul-07	China	AVIAN(Duck)	Avian	A	A	A	A	A	A	A	A	A	A	A
1729	A/duck/Shantou/14167/2006	H6N2	Jul-06	China	AVIAN(Duck)	Avian	A	A	A	A	A	A	A	A	A	A	A
1730	A/chicken/West_Bengal/174881/2009	H5N1	03/25/2009	India	AVIAN(Chicken)	Avian	A	A	A	A	A	A	A	A	A	A	A
1731	A/duck/Shantou/14543/2006	H6N6	Aug-06	China	AVIAN(Duck)	Avian	A	A	A	A	A	A	A	A	A	A	A
1732	A/duck/Shantou/14587/2006	H6N2	Aug-06	China	AVIAN(Duck)	Avian	A	A	A	A	A	A	A	A	A	A	A
1733	A/duck/Shantou/14841/2006	H6N6	Aug-06	China	AVIAN(Duck)	Avian	A	A	A	A	A	A	A	A	A	A	A
1734	A/duck/Shantou/15808/2006	H6N2	Aug-06	China	AVIAN(Duck)	Avian	A	A	A	A	A	A	A	A	A	A	A
1735	A/duck/Shantou/16784/2006	H6N2	Sep-06	China	AVIAN(Duck)	Avian	A	A	A	A	A	A	A	A	A	A	A
1736	A/duck/Shantou/168/2007	H6N8	May-07	China	AVIAN(Duck)	Avian	A	A	A	A	A	A	A	A	A	A	A
1737	A/duck/Shantou/17036/2006	H6N6	Sep-06	China	AVIAN(Duck)	Avian	A	A	A	A	A	A	A	A	A	A	A
1738	A/duck/Shantou/17058/2006	H6N6	Sep-06	China	AVIAN(Duck)	Avian	A	A	A	A	A	A	A	A	A	A	A
1739	A/duck/Shantou/17081/2006	H6N6	Sep-06	China	AVIAN(Duck)	Avian	A	A	A	A	A	A	A	A	A	A	A
1740	A/duck/Shantou/17490/2006	H6N2	Oct-06	China	AVIAN(Duck)	Avian	A	A	A	A	A	A	A	A	A	A	A
1741	A/duck/Shantou/18088/2006	H6N6	Oct-06	China	AVIAN(Duck)	Avian	A	A	A	A	A	A	A	A	A	A	A
1742	A/duck/Shantou/18729/2006	H6N6	Nov-06	China	AVIAN(Duck)	Avian	A	A	A	A	A	A	A	A	A	A	A
1743	A/duck/Shantou/19073/2006	H6N2	Nov-06	China	AVIAN(Duck)	Avian	A	A	A	A	A	A	A	A	A	A	A
1744	A/chicken/West_Bengal/193936/2009	H5N1	May-09	India	AVIAN(Chicken)	Avian	A	A	A	A	A	A	A	A	A	A	A
1745	A/chicken/West_Bengal/239020/2010	H5N1	1/12/2010	India	AVIAN(Chicken)	Avian	A	A	A	A	A	A	A	A	A	A	A
1746	A/duck/Shantou/19597/2006	H6N6	Nov-06	China	AVIAN(Duck)	Avian	A	A	A	A	A	A	A	A	A	A	A
1747	A/duck/Shantou/1984/2007	H6N6	Aug-07	China	AVIAN(Duck)	Avian	A	A	A	A	A	A	A	A	A	A	A
1748	A/duck/Shantou/2765/2006	H6N2	Feb-06	China	AVIAN(Duck)	Avian	A	A	A	A	A	A	A	A	A	A	A
1749	A/duck/Shantou/2785/2006	H6N2	Feb-06	China	AVIAN(Duck)	Avian	A	A	A	A	A	A	A	A	A	A	A
1750	A/duck/Shantou/2798/2006	H6N6	Feb-06	China	AVIAN(Duck)	Avian	A	A	A	A	A	A	A	A	A	A	A
1751	A/duck/Shantou/2823/2006	H6N2	Feb-06	China	AVIAN(Duck)	Avian	A	A	A	A	A	A	A	A	A	A	A
1752	A/duck/Shantou/2962/2007	H6N6	Sep-07	China	AVIAN(Duck)	Avian	A	A	A	A	A	A	A	A	A	A	A
1753	A/duck/Shantou/3371/2006	H6N2	Feb-06	China	AVIAN(Duck)	Avian	A	A	A	A	A	A	A	A	A	A	A
1754	A/duck/Shantou/358/2007	H6N6	May-07	China	AVIAN(Duck)	Avian	A	A	A	A	A	A	A	A	A	A	A
1755	A/duck/Shantou/4026/2006	H6N2	Feb-06	China	AVIAN(Duck)	Avian	A	A	A	A	A	A	A	A	A	A	A
1756	A/duck/Shantou/4110/2006	H6N2	Feb-06	China	AVIAN(Duck)	Avian	A	A	A	A	A	A	A	A	A	A	A
1757	A/duck/Shantou/4129/2006	H6N6	Feb-06	China	AVIAN(Duck)	Avian	A	A	A	A	A	A	A	A	A	A	A
1758	A/duck/Shantou/4138/2006	H6N2	Feb-06	China	AVIAN(Duck)	Avian	A	A	A	A	A	A	A	A	A	A	A
1759	A/duck/Shantou/4376/2006	H6N2	Mar-06	China	AVIAN(Duck)	Avian	A	A	A	A	A	A	A	A	A	A	A
1760	A/chicken/West_Bengal/239022/2010	H5N1	1/12/2010	India	AVIAN(Chicken)	Avian	A	A	A	A	A	A	A	A	A	A	A
1761	A/duck/Shantou/4636/2006	H6N6	Mar-06	China	AVIAN(Duck)	Avian	A	A	A	A	A	A	A	A	A	A	A
1762	A/chicken/West_Bengal/80995/2008	H5N1	Jan-08	India	AVIAN(Chicken)	Avian	A	A	A	A	A	A	A	A	A	A	A
1763	A/duck/Shantou/494/2007	H6N6	May-07	China	AVIAN(Duck)	Avian	A	A	A	A	A	A	A	A	A	A	A
1764	A/duck/Shantou/5017/2006	H6N2	Mar-06	China	AVIAN(Duck)	Avian	A	A	A	A	A	A	A	A	A	A	A
1765	A/duck/Shantou/5030/2006	H6N2	Mar-06	China	AVIAN(Duck)	Avian	A	A	A	A	A	A	A	A	A	A	A
1766	A/duck/Shantou/5041/2006	H6N6	Mar-06	China	AVIAN(Duck)	Avian	A	A	A	A	A	A	A	A	A	A	A
1767	A/duck/Shantou/5051/2006	H6N6	Mar-06	China	AVIAN(Duck)	Avian	A	A	A	A	A	A	A	A	A	A	A
1768	A/duck/Shantou/5091/2006	H6N2	Mar-06	China	AVIAN(Duck)	Avian	A	A	A	A	A	A	A	A	A	A	A
1769	A/chicken/West_Bengal/81010/2008	H5N1	Jan-08	India	AVIAN(Chicken)	Avian	A	A	A	A	A	A	A	A	A	A	A
1770	A/duck/Shantou/6089/2006	H6N2	Mar-06	China	AVIAN(Duck)	Avian	A	A	A	A	A	A	A	A	A	A	A
1771	A/duck/Shantou/6104/2006	H6N2	Mar-06	China	AVIAN(Duck)	Avian	A	A	A	A	A	A	A	A	A	A	A
1772	A/duck/Shantou/6252/2006	H6N2	Mar-06	China	AVIAN(Duck)	Avian	A	A	A	A	A	A	A	A	A	A	A
1773	A/duck/Shantou/6295/2006	H6N2	Mar-06	China	AVIAN(Duck)	Avian	A	A	A	A	A	A	A	A	A	A	A
1774	A/chicken/West_Bengal/81537/2008	H5N1	01/18/2008	India	AVIAN(Chicken)	Avian	A	A	A	A	A	A	A	A	A	A	A
1775	A/duck/Shantou/7386/2006	H6N2	Apr-06	China	AVIAN(Duck)	Avian	A	A	A	A	A	A	A	A	A	A	A
1776	A/duck/Shantou/7429/2006	H6N6	Apr-06	China	AVIAN(Duck)	Avian	A	A	A	A	A	A	A	A	A	A	A
1777	A/duck/Shantou/7904/2006	H6N2	Apr-06	China	AVIAN(Duck)	Avian	A	A	A	A	A	A	A	A	A	A	A
1778	A/duck/Shantou/8/2006	H6N2	Jan-06	China	AVIAN(Duck)	Avian	A	A	A	A	A	A	A	A	A	A	A
1779	A/duck/Shantou/9395/2006	H6N2	May-06	China	AVIAN(Duck)	Avian	A	A	A	A	A	A	A	A	A	A	A
1780	A/duck/Shantou/9414/2006	H6N2	May-06	China	AVIAN(Duck)	Avian	A	A	A	A	A	A	A	A	A	A	A
1781	A/duck/Shantou/9689/2006	H6N2	May-06	China	AVIAN(Duck)	Avian	A	A	A	A	A	A	A	A	A	A	A
1782	A/duck/Siberia/272/1998	H13N6	1998	Russia	AVIAN(Duck)	Avian	A	A	A	A	A	A	A	A	A	A	A
1783	A/duck/Siberia/272PF/1998	H13N6	1998	Russia	AVIAN(Duck)	Avian	A	A	A	A	A	A	A	A	A	A	A
1784	A/duck/SK/4612/2010	H5N3	12/12/2010	Canada	AVIAN(Duck)	Avian	A	A	A	A	A	A	A	A	A	A	A
1785	A/duck/SK/4628/2010	H5N3	12/12/2010	Canada	AVIAN(Duck)	Avian	A	A	A	A	A	A	A	A	A	A	A
1786	A/duck/Taiwan/11213/2013	H5N2	07/18/2013	Taiwan	AVIAN(Duck)	Avian	A	A	A	A	A	A	A	A	A	A	A
1787	A/duck/Taiwan/11254/2013	H5N2	07/18/2013	Taiwan	AVIAN(Duck)	Avian	A	A	A	A	A	A	A	A	A	A	A
1788	A/duck/Taiwan/4360/2013	H5N2	1/10/2013	Taiwan	AVIAN(Duck)	Avian	A	A	A	A	A	A	A	A	A	A	A
1789	A/duck/Taiwan/4372/2013	H5N2	1/10/2013	Taiwan	AVIAN(Duck)	Avian	A	A	A	A	A	A	A	A	A	A	A
1790	A/duck/Taiwan/4379/2013	H5N2	1/10/2013	Taiwan	AVIAN(Duck)	Avian	A	A	A	A	A	A	A	A	A	A	A
1791	A/duck/Taiwan/4380/2013	H5N2	1/10/2013	Taiwan	AVIAN(Duck)	Avian	A	A	A	A	A	A	A	A	A	A	A
1792	A/duck/Taiwan/758/2013	H5N2	1/10/2013	Taiwan	AVIAN(Duck)	Avian	A	A	A	A	A	A	A	A	A	A	A
1793	A/duck/Taiwan/DV1237/2009	H5N2	1/9/2009	Taiwan	AVIAN(Duck)	Avian	A	A	A	A	A	A	A	A	A	A	A
1794	A/duck/Taiwan/DV1238/2009	H5N2	1/9/2009	Taiwan	AVIAN(Duck)	Avian	A	A	A	A	A	A	A	A	A	A	A
1795	A/duck/Taiwan/DV1241/2009	H5N2	1/9/2009	Taiwan	AVIAN(Duck)	Avian	A	A	A	A	A	A	A	A	A	A	A
1796	A/duck/Taiwan/DV1242/2009	H5N2	1/9/2009	Taiwan	AVIAN(Duck)	Avian	A	A	A	A	A	A	A	A	A	A	A
1797	A/duck/Taiwan/DV30_2/2005	H5N2	10/28/2005	Taiwan	AVIAN(Duck)	Avian	A	A	A	A	A	A	A	A	A	A	A
1798	A/duck/Thailand/CU_10507T/2011	H7N4	01/18/2011	Thailand	AVIAN(Duck)	Avian	A	A	A	A	A	A	A	A	A	A	A
1799	A/duck/Thailand/CU_10510C/2011	H7N4	01/18/2011	Thailand	AVIAN(Avian)	Avian	A	A	A	A	A	A	A	A	A	A	A
1800	A/duck/Thailand/CU_11869C/2011	H1N9	12/20/2011	Thailand	AVIAN(Duck)	Avian	A	A	A	A	A	A	H	A	A	A	A
1801	A/duck/Thailand/CU_12326T/2012	H11N2	02/28/2012	Thailand	AVIAN(Duck)	Avian	A	A	A	A	A	A	A	A	A	A	A
1802	A/chicken/West_Bengal/81760/2008	H5N1	01/19/2008	India	AVIAN(Chicken)	Avian	A	A	A	A	A	A	A	A	A	A	A
1803	A/duck/Thailand/CU_7518C/2010	H3N8	05/26/2010	Thailand	AVIAN(Avian)	Avian	A	A	A	A	A	A	A	A	A	A	A
1804	A/duck/Thailand/CU_7519C/2010	H3N8	05/26/2010	Thailand	AVIAN(Avian)	Avian	A	A	A	A	A	A	A	A	A	A	A
1805	A/duck/Thailand/CU_8319T/2010	H9N7	09/17/2010	Thailand	AVIAN(Avian)	Avian	A	A	A	A	A	A	A	A	A	A	A
1806	A/duck/Thailand/CU_9744C_/2010	H7N4	12/22/2010	Thailand	AVIAN(Avian)	Avian	A	A	A	A	A	A	A	A	A	A	A
1807	A/duck/Thailand/CU_9754C/2010	H7N4	12/22/2010	Thailand	AVIAN(Duck)	Avian	A	A	A	A	A	A	A	A	A	A	A
1808	A/duck/Thailand/CU_LM7279T/2010	H7N6	11/3/2010	Thailand	AVIAN(Duck)	Avian	A	A	A	A	A	A	A	A	A	A	A
1809	A/duck/Thailand/CU_LM7280C/2010	H7N6	11/3/2010	Thailand	AVIAN(Duck)	Avian	A	A	A	A	A	A	A	A	A	A	A
1810	A/duck/Thailand/CU_LM7283C/2010	H7N6	11/3/2010	Thailand	AVIAN(Duck)	Avian	A	A	A	A	A	A	A	A	A	A	A
1811	A/duck/Thailand/CU_LM7283T/2010	H7N6	11/3/2010	Thailand	AVIAN(Duck)	Avian	A	A	A	A	A	A	A	A	A	A	A
1812	A/duck/Thailand/CU_LM7284C/2010	H7N6	11/3/2010	Thailand	AVIAN(Duck)	Avian	A	A	A	A	A	A	A	A	A	A	A
1813	A/duck/Thailand/CU_LM7285C/2010	H7N6	11/3/2010	Thailand	AVIAN(Duck)	Avian	A	A	A	A	A	A	A	A	A	A	A
1814	A/duck/Thailand/CU_LM7288C/2010	H7N6	11/3/2010	Thailand	AVIAN(Duck)	Avian	A	A	A	A	A	A	A	A	A	A	A
1815	A/duck/Thailand/CU_LM7288T/2010	H7N6	11/3/2010	Thailand	AVIAN(Duck)	Avian	A	A	A	A	A	A	A	A	A	A	A
1816	A/duck/Thailand/CU5388/2009	H11N3	Nov-09	Thailand	AVIAN(Duck)	Avian	A	A	A	A	A	A	A	A	A	A	A
1817	A/duck/Thailand/CU5408/2009	H11N3	Nov-09	Thailand	AVIAN(Duck)	Avian	A	A	A	A	A	A	A	A	A	A	A
1818	A/chicken/Israel/1167/2010	H9N2	Nov-10	Israel	AVIAN(Chicken)	Avian	A	A	A	A	A	A	A	A	A	A	A
1819	A/chicken/West_Bengal/82583/2008	H5N1	1/12/2008	India	AVIAN(Chicken)	Avian	A	A	A	A	A	A	A	A	A	A	A
1820	A/duck/Ukraine/1963	H3N8	1963	Ukraine	AVIAN(Duck)	Avian	A	A	A	A	A	A	A	A	A	A	A
1821	A/duck/Victoria/0305_2/2012	H5N3	2/1/2012	Australia	AVIAN(Duck)	Avian	A	A	A	A	A	A	A	A	A	A	A
1822	A/duck/Victoria/5384/2002	H4N8	2002	Australia	AVIAN(Duck)	Avian	A	A	A	A	A	A	A	A	A	A	A
1823	A/duck/Victoria/D23/1994	H4N2	1994	Australia	AVIAN(Duck)	Avian	A	A	A	A	A	A	A	A	A	A	A
1824	A/duck/Vietnam/G119/2006	H3N8	Nov-06	Viet_Nam	AVIAN(Duck)	Avian	A	A	A	A	A	A	A	A	A	A	A
1825	A/duck/Vietnam/G17_1/2011	H11N9	2011	Viet_Nam	AVIAN(Duck)	Avian	A	A	A	A	A	A	A	A	A	A	A
1826	A/duck/Vietnam/G18_1/2011	H3N8	2011	Viet_Nam	AVIAN(Mallard)	Avian	A	A	A	A	A	A	A	A	A	A	A
1827	A/duck/Vietnam/LBM1/2011	H4N6	09/20/2011	Viet_Nam	AVIAN(Duck)	Avian	A	A	A	A	A	A	A	A	A	A	A
1828	A/duck/Vietnam/LBM12/2011	H3N2	09/20/2011	Viet_Nam	AVIAN(Duck)	Avian	A	A	A	A	A	A	A	A	A	A	A
1829	A/chicken/West_Bengal/83098/2008	H5N1	01/26/2008	India	AVIAN(Chicken)	Avian	A	A	A	A	A	A	A	A	A	A	A
1830	A/duck/India/02AF1/2011	H5N1	Feb-11	India	AVIAN(Duck)	Avian	A	A	A	A	A	A	A	A	A	A	A
1831	A/duck/India/02CA10/2011	H5N1	Feb-11	India	AVIAN(Duck)	Avian	A	A	A	A	A	A	A	A	A	A	A
1832	A/duck/India/TR_NIV4396/2008	H5N1	4/3/2008	India	AVIAN(Duck)	Avian	A	H	A	A	A	A	A	A	A	A	A
1833	A/duck/Vietnam/LBM185/2012	H6N6	6/7/2012	Viet_Nam	AVIAN(Mallard)	Avian	A	A	A	A	A	A	A	A	A	A	A
1834	A/duck/Vietnam/LBM235/2012	H3N6	8/8/2012	Viet_Nam	AVIAN(Mallard)	Avian	A	A	A	A	A	A	A	A	A	A	A
1835	A/duck/Vietnam/LBM300/2012	H10N2	2012	Viet_Nam	AVIAN(Mallard)	Avian	A	A	A	A	A	A	A	A	A	A	A
1836	A/duck/Vietnam/LBM446/2013	H3N2	3/7/2013	Viet_Nam	AVIAN(Mallard)	Avian	A	A	A	A	A	A	A	A	A	A	A
1837	A/duck/Vietnam/LBM533/2013	H3N6	11/4/2013	Viet_Nam	AVIAN(Mallard)	Avian	A	A	A	A	A	A	A	A	A	A	A
1838	A/duck/Tripura/103597/2008	H5N1	Apr-08	India	AVIAN(Duck)	Avian	A	H	A	A	A	A	A	A	A	A	A
1839	A/goose/Tripura/103596/2008	H5N1	4/1/2008	India	AVIAN(Goose)	Avian	A	A	A	A	A	A	A	A	A	A	A
1840	A/duck/Vietnam/LBM6/2011	H6N6	2011	Viet_Nam	AVIAN(Mallard)	Avian	A	A	A	A	A	A	A	A	A	A	A
1841	A/duck/Vietnam/LBM81/2012	H11N9	2012	Viet_Nam	AVIAN(Mallard)	Avian	A	A	A	A	A	A	A	A	A	A	A
1842	A/duck/Vietnam/LBM83c_1/2012	H3N6	1/10/2012	Viet_Nam	AVIAN(Duck)	Avian	A	A	A	A	A	A	A	A	A	A	A
1843	A/chicken/East_Java/UT1006/2003	H5N1	11/15/2003	Indonesia	AVIAN(Chicken)	Avian	A	A	A	A	A	A	A	A	A	A	A
1844	A/duck/Wenzhou/775/2013	H7N2	2013	China	AVIAN(Duck)	Avian	A	A	A	A	A	A	A	A	A	A	A
1845	A/duck/Wisconsin/1143/1978	H3N2	1978	USA	AVIAN(Duck)	Avian	A	A	A	A	A	A	A	A	A	A	A
1846	A/duck/Wisconsin/1149/1978	H3N2	1978	USA	AVIAN(Duck)	Avian	A	A	A	A	A	A	A	A	A	A	A
1847	A/duck/Wisconsin/1150/1978	H3N2	1978	USA	AVIAN(Duck)	Avian	A	A	A	A	A	A	A	A	A	A	A
1848	A/duck/Wisconsin/1151/1978	H3N2	1978	USA	AVIAN(Duck)	Avian	A	A	A	A	A	A	A	A	A	A	A
1849	A/duck/Wisconsin/1152/1978	H3N2	1978	USA	AVIAN(Duck)	Avian	A	A	A	A	A	A	A	A	A	A	A
1850	A/duck/Wisconsin/1155/1978	H3N2	1978	USA	AVIAN(Duck)	Avian	A	A	A	A	A	A	A	A	A	A	A
1851	A/duck/Wisconsin/1156/1978	H3N2	1978	USA	AVIAN(Duck)	Avian	A	A	A	A	A	A	A	A	A	A	A
1852	A/duck/Wisconsin/1159/1978	H3N2	1978	USA	AVIAN(Duck)	Avian	A	A	A	A	A	A	A	A	A	A	A
1853	A/duck/Wisconsin/1161/1978	H3N2	1978	USA	AVIAN(Duck)	Avian	A	A	A	A	A	A	A	A	A	A	A
1854	A/duck/Wisconsin/1164/1978	H3N2	1978	USA	AVIAN(Duck)	Avian	A	A	A	A	A	A	A	A	A	A	A
1855	A/duck/Wisconsin/1168/1978	H3N2	1978	USA	AVIAN(Duck)	Avian	A	A	A	A	A	A	A	A	A	A	A
1856	A/duck/Wisconsin/1175/1978	H3N2	1978	USA	AVIAN(Duck)	Avian	A	A	A	A	A	A	A	A	A	A	A
1857	A/duck/Wisconsin/1179/1978	H3N2	1978	USA	AVIAN(Duck)	Avian	A	A	A	A	A	A	A	A	A	A	A
1858	A/duck/Wisconsin/2368/1985	H10N3	1985	USA	AVIAN(Duck)	Avian	A	A	A	A	A	A	A	A	A	A	A
1859	A/duck/Wisconsin/2385/1985	H10N3	1985	USA	AVIAN(Duck)	Avian	A	A	A	A	A	A	A	A	A	A	A
1860	A/duck/Wisconsin/2409/1985	H2N3	1985	USA	AVIAN(Duck)	Avian	A	A	A	A	A	A	A	A	A	A	A
1861	A/duck/Wisconsin/2420/1985	H2N1	1985	USA	AVIAN(Duck)	Avian	A	A	A	A	A	A	A	A	A	A	A
1862	A/duck/Wisconsin/2550/1985	H11N9	1985	USA	AVIAN(Duck)	Avian	A	A	A	A	A	A	A	A	A	A	A
1863	A/duck/Wisconsin/2626/1985	H10N3	1985	USA	AVIAN(Duck)	Avian	A	A	A	A	A	A	A	A	A	A	A
1864	A/duck/Wisconsin/2627/1985	H10N3	1985	USA	AVIAN(Duck)	Avian	A	A	A	A	A	A	A	A	A	A	A
1865	A/duck/Wisconsin/2632/1985	H10N3	1985	USA	AVIAN(Duck)	Avian	A	A	A	A	A	A	A	A	A	A	A
1866	A/duck/Wisconsin/2676/1985	H12N5	1985	USA	AVIAN(Duck)	Avian	A	A	A	A	A	A	A	A	A	A	A
1867	A/duck/Wisconsin/2680/1985	H12N5	1985	USA	AVIAN(Duck)	Avian	A	A	A	A	A	A	A	A	A	A	A
1868	A/duck/Wisconsin/2687/1985	H12N5	1985	USA	AVIAN(Duck)	Avian	A	A	A	A	A	A	A	A	A	A	A
1869	A/duck/Wisconsin/2692/1985	H12N5	1985	USA	AVIAN(Duck)	Avian	A	A	A	A	A	A	A	A	A	A	A
1870	A/duck/Wisconsin/2697/1985	H12N5	1985	USA	AVIAN(Duck)	Avian	A	A	A	A	A	A	A	A	A	A	A
1871	A/duck/Wisconsin/2711/1985	H6N2	1985	USA	AVIAN(Duck)	Avian	A	A	A	A	A	A	A	A	A	A	A
1872	A/duck/Wisconsin/2712/1985	H6N2	1985	USA	AVIAN(Duck)	Avian	A	A	A	A	A	A	A	A	A	A	A
1873	A/duck/Wisconsin/2713/1985	H12N5	1985	USA	AVIAN(Duck)	Avian	A	A	A	A	A	A	A	A	A	A	A
1874	A/duck/Wisconsin/2722/1985	H6N2	1985	USA	AVIAN(Duck)	Avian	A	A	A	A	A	A	A	A	A	A	A
1875	A/duck/Wisconsin/2728/1985	H6N2	1985	USA	AVIAN(Duck)	Avian	A	A	A	A	A	A	A	A	A	A	A
1876	A/duck/Wisconsin/2731/1985	H4N6	1985	USA	AVIAN(Duck)	Avian	A	A	A	A	A	A	A	A	A	A	A
1877	A/duck/Wisconsin/2736/1985	H4N6	1985	USA	AVIAN(Duck)	Avian	A	A	A	A	A	A	A	A	A	A	A
1878	A/duck/Wisconsin/2790/1985	H6N8	1985	USA	AVIAN(Duck)	Avian	A	A	A	A	A	A	A	A	A	A	A
1879	A/duck/Wisconsin/2791/1985	H3N6	1985	USA	AVIAN(Duck)	Avian	A	A	A	A	A	A	A	A	A	A	A
1880	A/duck/Wisconsin/2810/1985	H3N6	1985	USA	AVIAN(Duck)	Avian	A	A	A	A	A	A	A	A	A	A	A
1881	A/duck/Wisconsin/2843/1985	H3N6	1985	USA	AVIAN(Duck)	Avian	A	A	A	A	A	A	A	A	A	A	A
1882	A/duck/Wisconsin/3034/1986	H7N7	1986	USA	AVIAN(Duck)	Avian	A	A	A	A	A	A	A	A	A	A	A
1883	A/duck/Wisconsin/3070/1986	H6N2	1986	USA	AVIAN(Duck)	Avian	A	A	A	A	A	A	A	A	A	A	A
1884	A/duck/Wisconsin/3071/1986	H6N2	1986	USA	AVIAN(Duck)	Avian	A	A	A	A	A	A	A	A	A	A	A
1885	A/duck/Wisconsin/3075/1986	H6N2	1986	USA	AVIAN(Duck)	Avian	A	A	A	A	A	A	A	A	A	A	A
1886	A/duck/Wisconsin/3078/1986	H6N2	1986	USA	AVIAN(Duck)	Avian	A	A	A	A	A	A	A	A	A	A	A
1887	A/duck/Wisconsin/3083/1986	H6N2	1986	USA	AVIAN(Duck)	Avian	A	A	A	A	A	A	A	A	A	A	A
1888	A/duck/Wisconsin/3086/1986	H6N2	1986	USA	AVIAN(Duck)	Avian	A	A	A	A	A	A	A	A	A	A	A
1889	A/duck/Wisconsin/480/1979	H12N6	6/11/1979	USA	AVIAN(Duck)	Avian	A	A	A	A	A	A	A	A	A	A	A
1890	A/duck/Yangzhou/013/2008	H6N5	12/15/2008	China	AVIAN(Duck)	Avian	A	A	A	A	A	A	A	A	A	A	A
1891	A/chicken/East_Kalimantan/UT1035/2004	H5N1	02/16/2004	Indonesia	AVIAN(Chicken)	Avian	A	A	A	A	A	A	A	A	A	A	A
1892	A/duck/Yunnan/1282/2007	H11N9	2007	China	AVIAN(Duck)	Avian	A	A	A	A	A	A	A	A	A	A	A
1893	A/duck/Yunnan/1330/2007	H6N6	Mar-07	China	AVIAN(Duck)	Avian	A	A	A	A	A	A	A	A	A	A	A
1894	A/chicken/West_Java/UT1001/2003	H5N1	10/20/2003	Indonesia	AVIAN(Chicken)	Avian	A	A	A	A	A	A	A	A	A	A	A
1895	A/duck/Yunnan/2908/2009	H11N9	2009	China	AVIAN(Duck)	Avian	A	A	A	A	A	A	H	A	A	A	A
1896	A/duck/Yunnan/3136/2006	H6N2	Jun-06	China	AVIAN(Duck)	Avian	A	A	A	A	A	A	A	A	A	A	A
1897	A/duck/East_Java/UT1046/2004	H5N1	3/12/2004	Indonesia	AVIAN(Duck)	Avian	A	A	A	A	A	A	A	A	A	A	A
1898	A/duck/East_Java/UT1107/2004	H5N1	08/25/2004	Indonesia	AVIAN(Duck)	Avian	A	A	A	A	A	A	A	A	A	A	A
1899	A/quail/Yogjakarta/UT1023/2004	H5N1	01/15/2004	Indonesia	AVIAN(Quail)	Avian	A	A	A	A	A	A	A	A	A	A	A
1900	A/quail/Yogjakarta/UT1075/2004	H5N1	05/25/2004	Indonesia	AVIAN(Quail)	Avian	A	A	A	A	A	A	A	A	A	A	A
1901	A/chicken/Iran/53_3/2008	H5N1	2008	Iran	AVIAN(Chicken)	Avian	A	A	A	A	A	A	A	A	A	A	A
1902	A/American_black_duck/New_Brunswick/02481/2007_mixed_	mixed	09/17/2007	Canada	AVIAN(American_Black_Duck)	Avian	A	A	A	A	A	A	A	A	A	A	A
1903	A/chicken/Israel/1055/2008	H5N1	2008	Israel	AVIAN(Chicken)	Avian	A	A	A	A	A	A	A	A	A	A	A
1904	A/chicken/Israel/625/2006	H5N1	2006	Israel	AVIAN(Chicken)	Avian	A	A	A	A	A	A	A	A	A	A	A
1905	A/American_black_duck/New_Brunswick/02482/2007_mixed_	mixed	09/17/2007	Canada	AVIAN(American_Black_Duck)	Avian	A	A	A	A	A	A	A	A	A	A	A
1906	A/American_black_duck/New_Brunswick/02518/2007_mixed_	mixed	09/19/2007	Canada	AVIAN(American_Black_Duck)	Avian	A	A	A	A	A	A	A	A	A	A	A
1907	A/cygnus_olor/Italy/808/2006	H5N1	2006	Italy	AVIAN(Mute_Swan)	Avian	A	A	A	A	A	A	A	A	A	A	A
1908	A/American_black_duck/New_Brunswick/02566/2007_mixed_	mixed	09/20/2007	Canada	AVIAN(American_Black_Duck)	Avian	A	A	A	A	A	A	A	A	A	A	A
1909	A/American_black_duck/New_Brunswick/02643/2007_mixed_	mixed	09/23/2007	Canada	AVIAN(American_Black_Duck)	Avian	A	A	A	A	A	A	A	A	A	A	A
1910	A/American_black_duck/New_Brunswick/02654/2007_mixed_	mixed	09/24/2007	Canada	AVIAN(American_Black_Duck)	Avian	A	A	A	A	A	A	A	A	A	A	A
1911	A/duck/Hokkaido/WZ101/2010	H5N1	10/14/2010	Japan	AVIAN(Duck)	Avian	A	A	A	A	A	A	A	A	A	A	A
1912	A/duck/Yunnan/87/2007	H7N6	2007	China	AVIAN(Duck)	Avian	A	A	A	A	A	A	A	A	A	A	A
1913	A/duck/Hokkaido/WZ83/2010	H5N1	10/14/2010	Japan	AVIAN(Duck)	Avian	A	A	A	A	A	A	A	A	A	A	A
1914	A/duck/Zambia/02/2008	H6N2	Jun-08	Zambia	AVIAN(Duck)	Avian	A	A	A	A	A	A	A	A	A	A	A
1915	A/duck/Zambia/04/2008	H3N8	Jun-08	Zambia	AVIAN(Duck)	Avian	A	A	A	A	A	A	A	A	A	A	A
1916	A/duck/Zambia/08/2009	H6N2	Aug-09	Zambia	AVIAN(Duck)	Avian	A	A	A	A	A	A	A	A	A	A	A
1917	A/duck/Zambia/10/2009	H6N2	Sep-09	Zambia	AVIAN(Duck)	Avian	A	A	A	A	A	A	A	A	A	A	A
1918	A/duck/Zambia/11/2009	H11N9	Sep-09	Zambia	AVIAN(Duck)	Avian	A	A	A	A	A	A	A	A	A	A	A
1919	A/duck/Zambia/12/2009	H11N9	Sep-09	Zambia	AVIAN(Duck)	Avian	A	A	A	A	A	A	A	A	A	A	A
1920	A/duck/Zhejiang/0224_6/2011	H1N2	Jan-11	China	AVIAN(Duck)	Avian	A	A	A	A	A	A	A	A	A	A	A
1921	A/duck/Zhejiang/0607_13/2011	H1N2	Jun-11	China	AVIAN(Duck)	Avian	A	A	A	A	A	A	A	A	A	A	A
1922	A/duck/Zhejiang/0611_17/2011	H1N3	Jun-11	China	AVIAN(Duck)	Avian	A	A	A	A	A	A	A	A	A	A	A
1923	A/duck/Zhejiang/0611_8/2011	H1N3	Jun-11	China	AVIAN(Duck)	Avian	A	A	A	A	A	A	A	A	A	A	A
1924	A/duck/Zhejiang/10/2011	H7N3	Jun-11	China	AVIAN(Duck)	Avian	A	A	A	A	A	A	A	A	A	A	A
1925	A/duck/Zhejiang/11/2011	H7N3	Jun-11	China	AVIAN(Duck)	Avian	A	A	A	A	A	A	A	A	A	A	A
1926	A/duck/Zhejiang/12/2011	H7N3	Jun-11	China	AVIAN(Duck)	Avian	A	A	A	A	A	A	A	A	A	A	A
1927	A/duck/Zhejiang/2/2011	H7N3	Jun-11	China	AVIAN(Duck)	Avian	A	A	A	A	A	A	A	A	A	A	A
1928	A/duck/Zhejiang/465/2013	H2N7	4/6/2013	China	AVIAN(Duck)	Avian	A	A	A	A	A	A	A	A	A	A	A
1929	A/duck/Zhejiang/S4204/2010	H6N6	12/10/2010	China	AVIAN(Duck)	Avian	A	A	A	A	A	A	A	A	A	A	A
1930	A/duck_/Zambia/03/2008	H6N2	Jun-08	Zambia	AVIAN(Duck)	Avian	A	A	A	A	A	A	A	A	A	A	A
1931	A/dunlin/Sweden/1/2005	H4N6	2005	Sweden	AVIAN(Dunlin)	Avian	A	A	A	A	A	A	A	A	A	A	A
1932	A/chicken/Israel/1184/2010	H9N2	Nov-10	Israel	AVIAN(Chicken)	Avian	A	A	A	A	A	A	A	A	A	A	A
1933	A/emperor_goose/Alaska/44045_125/2006	H4N6	05/16/2006	USA	AVIAN(Goose)	Avian	A	A	A	A	A	A	H	A	A	A	A
1934	A/emperor_goose/Alaska/44063_049/2006	H4N6	05/27/2006	USA	AVIAN(Goose)	Avian	A	A	A	A	A	A	A	A	A	A	A
1935	A/emperor_goose/Alaska/44297_260/2007	H2N2	05/13/2007	USA	AVIAN(Goose)	Avian	A	A	A	A	A	A	A	A	A	A	A
1936	A/emu/New_South_Wales/775/1997	H7N4	12/8/1997	Australia	AVIAN(Emu)	Avian	A	A	A	A	A	A	A	A	A	A	A
1937	A/emu/NY/12716/1994	H5N9	1994	USA	AVIAN(Emu)	Avian	A	A	A	A	A	A	A	A	A	A	A
1938	A/Eurasian_coot/Western_Australia/2727/1979	H6N2	1979	Australia	AVIAN(Eurasian_Coot)	Avian	A	A	A	A	A	A	A	A	A	A	A
1939	A/mallard/Hokkaido/24/2009	H5N1	2009	Japan	AVIAN(Mallard)	Avian	A	A	A	A	A	A	A	A	A	A	A
1940	A/mountain_hawk_eagle/Kumamoto/1/07	H5N1	2007	Japan	AVIAN(Mountain_Hawk_Eagle)	Avian	A	A	A	A	A	A	A	A	A	A	A
1941	A/peregrine_falcon/Aomori/7/2011	H5N1	03/15/2011	Japan	AVIAN(Peregrine_Falcon)	Avian	A	A	A	A	A	A	A	A	A	A	A
1942	A/peregrine_falcon/Tochigi/15/2011	H5N1	Feb-11	Japan	AVIAN(Peregrine_Falcon)	Avian	A	A	A	A	A	A	A	A	A	A	A
1943	A/tufted_duck/Fukushima/2/2011	H5N1	Jan-11	Japan	AVIAN(Duck)	Avian	A	A	A	A	A	A	A	A	A	A	A
1944	A/eurasian_wigeon/Hong_Kong/MPK653/2009	H11N9	2009	Hong_Kong	AVIAN(Eurasian_Wigeon)	Avian	A	A	A	A	A	A	A	A	A	A	A
1945	A/Eurasian_wigeon/Netherlands/4/2000	H6N2	11/12/2000	Netherlands	AVIAN(Eurasian_Wigeon)	Avian	A	A	A	A	A	A	A	A	A	A	A
1946	A/Eurasian_wigeon/Netherlands/4/2007	H10N1	2007	Netherlands	AVIAN(Eurasian_Wigeon)	Avian	A	A	A	A	A	A	A	A	A	A	A
1947	A/Eurasian_wigeon/Sweden/1/2004	H6N2	2004	Sweden	AVIAN(Eurasian_Wigeon)	Avian	A	A	A	A	A	A	A	A	A	A	A
1948	A/Eurasian_Woodcock/Vietnam/8/2007	H5N2	Nov-07	Viet_Nam	AVIAN(Aquatic_Bird)	Avian	A	A	A	A	A	A	A	A	A	A	A
1949	A/finch/England/2051/1991	H5N2	02/21/1991	USA	AVIAN(Finch)	Avian	A	A	A	A	A	A	A	A	A	A	A
1950	A/fowl/Hampshire/PD378/1985	H10N4	1985	United_Kingdom	AVIAN(Fowl)	Avian	A	A	A	A	A	A	A	A	A	A	A
1951	A/FPV/Dutch/1927	H7N7	1927	United_Kingdom	AVIAN(Chicken)	Avian	A	A	A	A	A	A	A	A	A	A	A
1952	A/gadwall/Altai/1202/2007	H5N2	Sep-07	Russia	AVIAN(Gadwall)	Avian	A	A	A	A	A	A	A	A	A	A	A
1953	A/gadwall/California/29595/2007	H10N7	01/28/2007	USA	AVIAN(Gadwall)	Avian	A	A	A	A	A	A	A	A	A	A	A
1954	A/gadwall/California/44287_543/2007	H10N7	01/28/2007	USA	AVIAN(Gadwall)	Avian	A	A	A	A	A	A	A	A	A	A	A
1955	A/gadwall/California/8203/2008	mixed	10/18/2008	USA	AVIAN(Gadwall)	Avian	A	A	A	A	A	A	A	A	A	A	A
1956	A/gadwall/California/8340/2008	H6N1	10/19/2008	USA	AVIAN(Gadwall)	Avian	A	A	A	A	A	A	A	A	A	A	A
1957	A/gadwall/California/8535/2008	H6N1	10/25/2008	USA	AVIAN(Gadwall)	Avian	A	A	A	A	A	A	A	A	A	A	A
1958	A/gadwall/California/8708/2008	H6N1	11/1/2008	USA	AVIAN(Gadwall)	Avian	A	A	A	A	A	A	A	A	A	A	A
1959	A/gadwall/California/9155/2008	H6N1	11/19/2008	USA	AVIAN(Gadwall)	Avian	A	A	A	A	A	A	A	A	A	A	A
1960	A/gadwall/California/HKWF100/2007	H6N1	10/24/2007	USA	AVIAN(Gadwall)	Avian	A	A	A	A	A	A	A	A	A	A	A
1961	A/gadwall/Illinois/10OS3342/2010	H6N1	10/30/2010	USA	AVIAN(Avian)	Avian	A	A	A	A	A	A	A	A	A	A	A
1962	A/gadwall/Illinois/10OS3384/2010	H11N2	10/30/2010	USA	AVIAN(Avian)	Avian	A	A	A	A	A	A	H	A	A	A	A
1963	A/gadwall/Illinois/3860/2009	H6N1	11/15/2009	USA	AVIAN(Gadwall)	Avian	A	A	A	A	A	A	A	A	A	A	A
1964	A/gadwall/Iowa/10OS2753/2010	H3N8	10/17/2010	USA	AVIAN(Avian)	Avian	A	A	A	A	A	A	A	A	A	A	A
1965	A/gadwall/Mississippi/10OS4531/2010	H6N2	12/11/2010	USA	AVIAN(Avian)	Avian	A	A	A	A	A	A	H	A	A	A	A
1966	A/gadwall/Mississippi/11OS5840/2011	H5N3	12/8/2011	USA	AVIAN(Gadwall)	Avian	A	A	A	A	A	A	A	A	A	A	A
1967	A/gadwall/Mississippi/11OS6084/2011	H11N2	12/10/2011	USA	AVIAN(Gadwall)	Avian	A	A	A	A	A	A	A	A	A	A	A
1968	A/gadwall/Mississippi/11OS6085/2011	H6N1	12/10/2011	USA	AVIAN(Gadwall)	Avian	A	A	A	A	A	A	H	A	A	A	A
1969	A/gadwall/Missouri/10MO0280/2010	H5N2	11/16/2010	USA	AVIAN(Avian)	Avian	A	A	A	A	A	A	A	A	A	A	A
1970	A/gadwall/Missouri/10MO095/2010	H6N1	11/16/2010	USA	AVIAN(Avian)	Avian	A	A	A	A	A	A	A	A	A	A	A
1971	A/gadwall/Missouri/10OS4731/2010	H7N3	12/12/2010	USA	AVIAN(Avian)	Avian	A	A	A	A	A	A	A	A	A	A	A
1972	A/gadwall/Nova_Scotia/00783/2010	H3N8	9/7/2010	Canada	AVIAN(Avian)	Avian	A	A	A	A	A	A	A	A	A	A	A
1973	A/gadwall/Nova_Scotia/00786/2010	H3N8	9/7/2010	Canada	AVIAN(Avian)	Avian	A	A	A	A	A	A	A	A	A	A	A
1974	A/gadwall/Ohio/12OS2222/2012	H3N8	11/16/2012	USA	AVIAN(Gadwall)	Avian	A	A	A	A	A	A	A	A	A	A	A
1975	A/gadwall/Ohio/37/1999	H6N2	10/16/1999	USA	AVIAN(Gadwall)	Avian	A	A	A	A	A	A	A	A	A	A	A
1976	A/gadwall/Wisconsin/08OS2296/2008	H6N2	10/20/2008	USA	AVIAN(Gadwall)	Avian	A	A	A	A	A	A	A	A	A	A	A
1977	A/gadwall/Wisconsin/10OS3122/2010	H11N9	10/20/2010	USA	AVIAN(Avian)	Avian	A	A	A	A	A	A	A	A	A	A	A
1978	A/gadwall/Wisconsin/11OS3415/2011	H4N6	10/15/2011	USA	AVIAN(Gadwall)	Avian	A	A	A	A	A	A	A	A	A	A	A
1979	A/gadwall/Wisconsin/13/1975	H12N5	1975	USA	AVIAN(Gadwall)	Avian	A	A	A	A	A	A	A	A	A	A	A
1980	A/gadwall/Wisconsin/555/1976	H11N9	1976	USA	AVIAN(Gadwall)	Avian	A	A	A	A	A	A	A	A	A	A	A
1981	A/gadwall/Wisconsin/80/1978	H6N1	1978	USA	AVIAN(Gadwall)	Avian	A	A	A	A	A	A	A	A	A	A	A
1982	A/gadwall_duck/ALB/53/1977	H4N6	8/9/1977	Canada	AVIAN(Gadwall)	Avian	A	A	A	A	A	A	A	A	A	A	A
1983	A/garganey/Altai/1213/2007	H5N2	Sep-07	Russia	AVIAN(Garganey)	Avian	A	A	A	A	A	A	A	A	A	A	A
1984	A/garganey/Republic_of_Georgia/1/2011	H4N2	11/7/2011	Georgia	AVIAN(Garganey)	Avian	A	A	A	A	A	A	A	A	A	A	A
1985	A/glaucous_gull/Alaska/44199_006/2006	H13N9	09/23/2006	USA	AVIAN(Glaucous_Gull)	Avian	A	A	A	A	A	A	A	A	A	A	A
1986	A/glaucous_gull/Alaska/44199_097/2006	H13N3	09/25/2006	USA	AVIAN(Glaucous_Gull)	Avian	A	A	A	A	A	A	A	A	A	A	A
1987	A/glaucous_gull/Alaska/44201_161/2006	H3N8	09/24/2006	USA	AVIAN(Glaucous_Gull)	Avian	A	A	A	A	A	A	A	A	A	A	A
1988	A/glaucous_gull/Iceland/1382/2011	H2N5	10/25/2011	Iceland	AVIAN(Glaucous_Gull)	Avian	A	A	A	A	A	A	A	A	A	A	A
1989	A/glaucous_gull/Iceland/1444/2011	H2N5	10/29/2011	Iceland	AVIAN(Glaucous_Gull)	Avian	A	A	A	A	A	A	A	A	A	A	A
1990	A/glaucous_gull_herring_gull_hybrid/Iceland/1108/2011	H16N3	10/16/2011	Iceland	AVIAN(Gull)	Avian	A	A	A	A	A	A	A	A	A	A	A
1991	A/glaucous_winged_gull/Southcentral_Alaska/9JR0738R0/2009	H13N6	08/18/2009	USA	AVIAN(Gull)	Avian	A	A	A	A	A	A	A	A	A	A	A
1992	A/glaucous_winged_gull/Southcentral_Alaska/9JR0747R0/2009	H13N6	08/18/2009	USA	AVIAN(Gull)	Avian	A	A	A	A	A	A	A	A	A	A	A
1993	A/glaucous_winged_gull/Southcentral_Alaska/9JR0769R0/2009	H13N6	08/18/2009	USA	AVIAN(Gull)	Avian	A	A	A	A	A	A	A	A	A	A	A
1994	A/glaucous_winged_gull/Southeastern_Alaska/10JR01572R0/2010	H16N3	08/13/2010	USA	AVIAN(Gull)	Avian	A	A	A	A	A	A	A	A	A	A	A
1995	A/glaucous_winged_gull/Southeastern_Alaska/10JR01681R0/2010	H16N3	9/8/2010	USA	AVIAN(Gull)	Avian	A	A	A	A	A	A	A	A	A	A	A
1996	A/glaucous_winged_gull/Southeastern_Alaska/10JR01700R0/2010	H16N3	9/8/2010	USA	AVIAN(Gull)	Avian	A	A	A	A	A	A	A	A	A	A	A
1997	A/glaucous_winged_gull/Southeastern_Alaska/10JR01811R0/2010	H16N3	9/9/2010	USA	AVIAN(Gull)	Avian	A	A	A	A	A	A	A	A	A	A	A
1998	A/glaucous_winged_gull/Southeastern_Alaska/10JR01856R0/2010	H11N9	9/9/2010	USA	AVIAN(Gull)	Avian	A	A	A	A	A	A	A	A	A	A	A
1999	A/glaucous_winged_gull/Southeastern_Alaska/9JR0822R0/2009	H13N6	08/19/2009	USA	AVIAN(Gull)	Avian	A	A	A	A	A	A	A	A	A	A	A
[truncated: 10,625 more rows]
